# Supplementary material for: Genomic signatures of globally enhanced gene duplicate accumulation in the megadiverse higher Diptera fueling intralocus sexual conflict resolution
Source: PeerJ. 2020 Oct 12;8:e10012. doi: 10.7717/peerj.10012 (PMC7560327; doi:10.7717/peerj.10012)
Supplement: Supplemental Information 3 [file peerj-08-10012-s003.xlsx]

## Sheet: Dmel
Dmel_dup	gene_pair	A_group_no	A_geneid	B_group_no	B_geneid	A	B	S	N	t	kappa	omega	dN	+-	SE	dS	+-	SE
1	1	1.2	38180	1.1	117353	2	1	186.9	926.1	2.4052	0.8017	0.0439	0.172	+-	0.015	3.9228	+-	5.9505
2	1	2.2	33524	2.1	117361	2	1	1480.1	5539.9	2.7286	1.1589	0.0916	0.2943	+-	0.0086	3.2125	+-	0.8268
3	2	3.3	44008	3.1	117364	3	1	299	1009	4.989	1.3711	0.147	0.7148	+-	0.0409	4.8625	+-	16.4062
3	6	3.4	45875	3.3	44008	4	3	289.3	1018.7	2.3083	1.3711	0.1876	0.393	+-	0.0244	2.0951	+-	0.4385
4	2	4.3	44006	4.1	117369	3	1	223.3	832.7	2.1353	1.6012	0.1486	0.3218	+-	0.0234	2.1657	+-	0.546
4	3	4.3	44006	4.2	41536	3	2	243.9	812.1	2.1474	1.6012	0.2255	0.3992	+-	0.0276	1.7699	+-	0.3165
5	1	5.2	43359	5.1	117406	2	1	245.2	1065.8	3.2646	1.0382	0.0943	0.389	+-	0.0237	4.1267	+-	6.8085
6	2	6.3	117477	6.1	44873	3	1	306.2	1016.8	3.8153	1.7531	0.1578	0.569	+-	0.0328	3.6059	+-	3.055
6	3	6.3	117477	6.2	3771916	3	2	305.1	1017.9	2.633	1.7531	0.3356	0.6026	+-	0.0346	1.7955	+-	0.2923
7	1	7.2	36538	7.1	117503	2	1	242	826	4.0519	1.3985	0.1312	0.5402	+-	0.0348	4.1167	+-	6.7638
8	4	8.4	32299	8.1	246386	4	1	133.2	508.8	3.8814	1.4538	0.1832	0.672	+-	0.0542	3.6689	+-	5.0345
8	1	8.2	35995	8.1	246386	2	1	146.2	495.8	2.4354	1.4538	0.0826	0.2301	+-	0.0244	2.7839	+-	1.4997
9	1	9.2	246409	9.1	246408	2	1	152.5	468.5	2.7709	1.6362	0.1336	0.3563	+-	0.0335	2.6659	+-	4.1383
9	2	9.3	36279	9.1	246408	3	1	146.1	474.9	2.2574	1.6362	0.1808	0.3642	+-	0.0338	2.015	+-	0.5573
10	1	10.2	36487	10.1	246425	2	1	314.4	1161.6	0.0289	0.9764	0.1475	0.0043	+-	0.0019	0.0293	+-	0.0098
11	1	11.2	45360	11.1	246437	2	1	115.2	460.8	2.3264	1.507	0.335	0.5551	+-	0.0481	1.6569	+-	0.3998
12	1	12.2	40066	12.1	246451	2	1	59.7	210.3	3.3383	1.6106	0.2083	0.6048	+-	0.0764	2.9026	+-	2.7413
13	2	13.3	36969	13.1	246458	3	1	408.9	1283.1	3.3975	1.4941	0.2056	0.5855	+-	0.0301	2.8485	+-	0.9758
13	1	13.2	36968	13.1	246458	2	1	397.7	1294.3	1.7176	1.4941	0.1681	0.2646	+-	0.0165	1.5745	+-	0.1941
14	1	14.2	246461	14.1	246460	2	1	56.9	204.1	1.6265	2.7535	0.1298	0.2202	+-	0.0374	1.6968	+-	1.4337
15	6	15.4	246501	15.3	32656	4	3	86.3	420.7	3.1147	1.972	0.1691	0.5655	+-	0.0511	3.3433	+-	4.0679
15	1	15.2	35393	15.1	326182	2	1	75.8	431.2	0.0601	1.972	0.404	0.0164	+-	0.0062	0.0407	+-	0.0236
16	1	16.2	35735	16.1	246511	2	1	155.7	756.3	1.0248	0.7637	0.5946	0.306	+-	0.0239	0.5146	+-	0.0783
17	1	17.2	43115	17.1	36569	2	1	118.8	391.2	0.5372	2.1594	0.3158	0.119	+-	0.0186	0.3769	+-	0.0748
18	1	18.2	36334	18.1	246514	2	1	535.3	1855.7	4.7244	1.2192	0.1422	0.6699	+-	0.0285	4.7121	+-	10.0368
18	3	18.3	36333	18.2	36334	3	2	516.7	1874.3	4.4879	1.2192	0.1316	0.6166	+-	0.0261	4.6856	+-	9.862
20	1	20.2	37610	20.1	246522	2	1	715.6	2527.4	3.1455	1.489	0.2957	0.6872	+-	0.025	2.3245	+-	0.3739
21	2	21.3	37390	21.1	37392	3	1	232.3	862.7	2.7207	1.5431	0.2146	0.5105	+-	0.0326	2.3789	+-	0.7037
21	1	21.2	49815	21.1	37392	2	1	218.8	876.2	1.7941	1.5431	0.1495	0.2798	+-	0.0208	1.8723	+-	0.3801
22	1	22.2	36846	22.1	246538	2	1	393	1650	3.0873	1.2545	0.0462	0.2071	+-	0.0125	4.4803	+-	8.6056
23	6	23.4	246543	23.3	34587	4	3	493.4	1852.6	4.4325	1.2717	0.136	0.6324	+-	0.027	4.651	+-	9.6375
23	1	23.2	42216	23.1	42214	2	1	434.7	1911.3	2.2196	1.2717	0.0804	0.2372	+-	0.0127	2.9499	+-	1.0806
24	3	24.3	35935	24.2	246553	3	2	244.6	796.4	3.4264	2.0555	0.2667	0.6938	+-	0.0446	2.6017	+-	2.1892
24	1	24.2	246553	24.1	246552	2	1	261.6	779.4	1.853	2.0555	0.1693	0.2766	+-	0.0219	1.6338	+-	0.2577
25	1	25.2	5740185	25.1	246560	2	1	58.9	190.1	1.3584	1.8208	0.0758	0.1166	+-	0.0263	1.5375	+-	0.4816
26	1	26.2	36642	26.1	246563	2	1	263.9	873.1	2.9473	1.5783	0.4558	0.7692	+-	0.0475	1.6878	+-	0.2745
27	4	27.4	246578	27.1	36418	4	1	195.7	512.3	3.878	2.0174	0.1995	0.6129	+-	0.0494	3.0724	+-	9.1943
27	6	27.4	246578	27.3	41724	4	3	204.9	503.1	2.7366	2.0174	0.5656	0.7463	+-	0.0604	1.3196	+-	0.2613
28	1	28.2	45780	28.1	246582	2	1	148.8	583.2	0	4.6	99	0	+-	0	0	+-	0
29	1	29.2	38470	29.1	246591	2	1	124.5	544.5	3.3219	1.2571	0.1474	0.5332	+-	0.0428	3.6182	+-	4.8696
30	2	30.3	38933	30.1	246606	3	1	116.9	390.1	5.4784	1.6698	0.3648	1.3029	+-	0.1428	3.5713	+-	4.722
30	3	30.3	38933	30.2	36744	3	2	122.1	384.9	3.86	1.6698	0.6096	1.1147	+-	0.1127	1.8287	+-	0.4817
31	1	31.2	37041	31.1	246609	2	1	120	423	3.5442	0.8135	0.1387	0.4981	+-	0.0462	3.5905	+-	4.782
32	1	32.2	35665	32.1	246656	2	1	87.5	392.5	2.8838	1.3443	0.1277	0.4282	+-	0.0419	3.3535	+-	4.095
33	3	33.3	36101	33.2	36098	3	2	137.6	522.4	0.0619	4.327	0.1106	0.0077	+-	0.0039	0.0697	+-	0.0239
33	2	33.3	36101	33.1	246663	3	1	138	522	0.023	4.327	0.1738	0.0038	+-	0.0027	0.0221	+-	0.0128
34	1	34.2	43900	34.1	246673	2	1	65.3	240.7	1.4303	1.093	0.3988	0.3608	+-	0.0474	0.9047	+-	0.2621
35	5	35.4	249663	35.2	39471	4	2	475.8	1369.2	2.6647	1.7955	0.3063	0.5608	+-	0.028	1.8307	+-	0.4577
35	1	35.2	39471	35.1	318887	2	1	504.1	1340.9	2.34	1.7955	0.3029	0.4788	+-	0.0248	1.581	+-	0.1738
36	1	36.2	34648	36.1	250811	2	1	423.9	1523.1	4.0466	0.9588	0.1017	0.4614	+-	0.0227	4.5372	+-	8.9365
37	1	37.2	42794	37.1	251937	2	1	44.4	144.6	2.6933	0.8625	0.1764	0.4281	+-	0.0696	2.4268	+-	1.7121
38	3	38.3	37181	38.2	37182	3	2	284.2	1071.8	3.8678	1.2313	0.1198	0.5075	+-	0.0291	4.2373	+-	7.3257
38	2	38.3	37181	38.1	251984	3	1	293.1	1062.9	2.6002	1.2313	0.1611	0.4077	+-	0.0246	2.5312	+-	0.7626
39	1	39.2	31997	39.1	252671	2	1	624	2430	3.8726	1.1334	0.0793	0.3829	+-	0.0155	4.8271	+-	10.8335
40	22	40.8	43262	40.1	34813	8	1	111.6	347.4	4.5579	1.0512	0.2463	0.8711	+-	0.0892	3.5364	+-	4.6153
40	1	40.2	34814	40.1	34813	2	1	88.3	370.7	1.7871	1.0512	0.2636	0.3874	+-	0.0409	1.4697	+-	0.3615
41	1	41.2	33530	41.1	261611	2	1	109.6	454.4	0.0759	0.984	0.4743	0.0208	+-	0.0068	0.0439	+-	0.0205
42	1	42.2	326109	42.1	261623	2	1	322	941	0.0048	4.6	99	0.0021	+-	0.0015	0	+-	0
43	3	43.3	47091	43.2	41694	3	2	209.5	774.5	2.2748	1.4911	0.0394	0.1224	+-	0.0134	3.1085	+-	1.9165
43	2	43.3	47091	43.1	261626	3	1	227.6	756.4	2.7945	1.4911	0.2944	0.5993	+-	0.04	2.0353	+-	0.4581
44	1	44.2	3772427	44.1	3772179	2	1	98.6	366.4	3.1427	1.5831	0.127	0.4263	+-	0.0434	3.3561	+-	19.869
45	1	45.2	41178	45.1	261629	2	1	417.5	1814.5	0.0203	1.4401	0.6311	0.0061	+-	0.0018	0.0096	+-	0.0048
46	1	46.2	38124	46.1	261663	2	1	203.1	759.9	1.744	1.4377	0.0729	0.1579	+-	0.0157	2.1656	+-	0.5725
47	1	47.2	50296	47.1	39180	2	1	154.7	607.3	3.867	1.3282	0.0518	0.2733	+-	0.0246	5.2766	+-	39.5944
48	2	48.3	2768679	48.1	34780	3	1	238.1	814.9	3.7843	1.6219	0.1049	0.4306	+-	0.0293	4.1046	+-	6.7099
48	3	48.3	2768679	48.2	42866	3	2	248.9	804.1	3.0056	1.6219	0.153	0.434	+-	0.0296	2.8365	+-	1.2313
49	1	49.2	40157	49.1	2768714	2	1	330.4	1088.6	4.3893	1.2101	0.1349	0.5868	+-	0.0327	4.3503	+-	7.8947
50	1	50.2	42751	50.1	2768725	2	1	167.8	426.2	1.669	3.2248	0.5297	0.4448	+-	0.0422	0.8396	+-	0.1509
51	1	51.2	3346227	51.1	3346208	2	1	242.8	783.2	2.7027	1.4393	0.1776	0.4299	+-	0.0298	2.4203	+-	1.9374
52	8	52.5	44160	52.2	43984	5	2	241.4	1279.6	0.2036	1.6129	0.3268	0.0511	+-	0.0065	0.1565	+-	0.0281
52	2	52.3	2768886	52.1	2768883	3	1	243.8	1277.2	0	1.6129	99	0	+-	0	0	+-	0
53	3	53.3	40536	53.2	32905	3	2	183.8	680.2	3.6741	1.3964	0.1276	0.4991	+-	0.0359	3.9104	+-	5.9019
53	1	53.2	32905	53.1	2768889	2	1	162.3	701.7	1.8655	1.3964	0.0713	0.1803	+-	0.0176	2.5301	+-	1.0234
55	1	55.2	36974	55.1	2768961	2	1	393.4	1352.6	4.283	1.3546	0.197	0.7442	+-	0.0369	3.7772	+-	3.3811
56	1	56.2	5740664	56.1	2768962	2	1	42.8	200.2	52.9231	0.9638	0.0026	0.2531	+-	0.041	99	+-	0
57	1	57.2	39845	57.1	2768973	2	1	149.3	603.7	2.2875	1.6564	0.1942	0.4183	+-	0.0332	2.1539	+-	0.6577
58	6	58.4	5740867	58.3	5740606	4	3	78.7	224.3	3.5936	0.9574	0.1431	0.4686	+-	0.0598	3.2747	+-	3.89
58	2	58.3	5740606	58.1	2768975	3	1	66	237	3.8396	0.9574	0.2424	0.7617	+-	0.0907	3.1418	+-	3.5686
59	1	59.2	38136	59.1	2768976	2	1	73.1	358.9	1.7151	1.4636	0.2878	0.403	+-	0.042	1.4003	+-	0.4007
60	1	60.2	40420	60.1	2768993	2	1	119.4	330.6	1.9746	1.4381	0.2361	0.3542	+-	0.0398	1.5004	+-	0.4918
61	3	61.3	30983	61.2	30982	3	2	114.1	431.9	3.5583	0.9912	0.1578	0.5607	+-	0.0508	3.553	+-	4.6657
61	2	61.3	30983	61.1	30981	3	1	106.2	439.8	3.7028	0.9912	0.1966	0.6877	+-	0.0602	3.4988	+-	4.5029
62	1	62.2	34650	62.1	31007	2	1	219.4	659.6	3.1054	1.2899	0.1781	0.481	+-	0.0355	2.7006	+-	3.2044
63	1	63.2	53445	63.1	31014	2	1	42.3	263.7	1.6044	2.2221	0.0604	0.1698	+-	0.0278	2.809	+-	2.8804
64	2	64.3	36298	64.1	37713	3	1	84.9	392.1	2.7366	1.4233	0.1167	0.3888	+-	0.0391	3.3308	+-	4.0349
64	3	64.3	36298	64.2	31016	3	2	80.9	396.1	2.1527	1.4233	0.058	0.191	+-	0.0244	3.2951	+-	3.942
65	1	65.2	34230	65.1	31020	2	1	186.6	677.4	3.3989	1.2003	0.0931	0.365	+-	0.0284	3.9216	+-	5.9459
66	1	66.2	37684	66.1	31022	2	1	188	583	2.2602	1.4302	0.3835	0.5413	+-	0.042	1.4115	+-	0.2305
67	1	67.2	318271	67.1	31038	2	1	69.3	305.7	2.7619	0.9536	0.1287	0.4091	+-	0.0464	3.1785	+-	3.6544
68	3	68.3	40691	68.2	40690	3	2	157	566	3.3999	1.5134	0.1043	0.3955	+-	0.0329	3.7924	+-	5.4604
68	2	68.3	40691	68.1	40689	3	1	159.3	563.7	2.0801	1.5134	0.1817	0.3481	+-	0.0301	1.9155	+-	0.4705
69	2	69.3	326130	69.1	31047	3	1	360.2	1139.8	2.5965	1.18	0.2465	0.4992	+-	0.0278	2.0246	+-	0.3592
69	1	69.2	41287	69.1	31047	2	1	348.1	1151.9	2.4825	1.18	0.3248	0.5582	+-	0.0306	1.7185	+-	0.2484
70	1	70.2	42822	70.1	31048	2	1	52.7	250.3	2.4549	0.8233	0.1228	0.3652	+-	0.0472	2.9728	+-	3.1995
71	1	71.2	31060	71.1	31055	2	1	171.1	698.9	3.6457	1.34	0.1474	0.5683	+-	0.0399	3.8569	+-	5.6974
71	2	71.3	32596	71.1	31055	3	1	163.4	706.6	3.8466	1.34	0.1818	0.6949	+-	0.0475	3.8222	+-	5.5686
72	1	72.2	32252	72.1	31061	2	1	307.7	1003.3	3.126	1.2122	0.3495	0.7253	+-	0.0417	2.0749	+-	0.4144
73	2	73.3	38795	73.1	31057	3	1	69.7	248.3	2.5799	1.6821	0.2692	0.5391	+-	0.0635	2.0028	+-	0.7943
73	1	73.2	59184	73.1	31057	2	1	69.9	248.1	0.8936	1.6821	0.6543	0.2669	+-	0.038	0.4079	+-	0.1018
74	1	74.2	317976	74.1	31079	2	1	128.6	441.4	2.2138	1.598	0.2272	0.4175	+-	0.0388	1.8379	+-	0.7733
75	1	75.2	42602	75.1	32152	2	1	766.2	2458.8	3.8477	1.1661	0.3739	0.9176	+-	0.0346	2.454	+-	0.4269
76	2	76.6	31000	76.4	32245	3	1	237.5	731.5	3.7224	1.4343	0.0759	0.3116	+-	0.0244	4.1027	+-	6.7012
76	3	76.6	31000	76.5	33498	3	2	222.3	746.7	2.2101	1.4343	0.1573	0.3305	+-	0.0252	2.1011	+-	0.5041
77	3	77.3	38605	77.2	41892	3	2	146.1	573.9	4.6697	1.2127	0.2677	1.0009	+-	0.082	3.7384	+-	5.27
77	1	77.2	41892	77.1	31086	2	1	115.3	604.7	3.3653	1.2127	0.1844	0.6565	+-	0.0489	3.561	+-	4.6902
78	1	78.2	31100	78.1	31099	2	1	90.8	449.2	2.7231	1.7373	0.1205	0.4074	+-	0.0377	3.3817	+-	4.1713
79	1	79.2	37899	79.1	31143	2	1	147.9	569.1	3.3351	1.5955	0.1139	0.4269	+-	0.0347	3.7473	+-	5.3007
80	1	80.2	35183	80.1	31174	2	1	410	1189	2.431	1.7866	0.1585	0.3432	+-	0.0206	2.1653	+-	0.4028
81	1	81.2	44889	81.1	31181	2	1	1096.3	2893.7	0.2317	1.8183	0.2313	0.0404	+-	0.0038	0.1745	+-	0.0142
82	1	82.2	38356	82.1	31189	2	1	115	419	3.5436	1.4792	0.1485	0.5285	+-	0.0481	3.5588	+-	4.6836
83	1	83.2	40477	83.1	31190	2	1	57.1	221.9	2.1596	1.3234	0.1748	0.3662	+-	0.0499	2.0948	+-	1.2834
84	1	84.2	31859	84.1	31200	2	1	230.5	1011.5	3.6834	1.4776	0.1416	0.5776	+-	0.0335	4.0803	+-	6.6031
85	3	85.3	31573	85.2	31210	3	2	170.1	660.9	3.631	1.4529	0.1378	0.5306	+-	0.0385	3.8521	+-	5.6795
85	1	85.2	31210	85.1	31209	2	1	156.7	674.3	3.4588	1.4529	0.1424	0.5399	+-	0.0386	3.7908	+-	5.4547
86	1	86.2	38692	86.1	31219	2	1	346.1	970.9	3.3858	2.703	0.2536	0.6364	+-	0.0374	2.5093	+-	2.3257
87	1	87.2	31637	87.1	31227	2	1	40.5	217.5	0.3372	2.3331	0.2961	0.0819	+-	0.0203	0.2764	+-	0.0996
88	1	88.2	33972	88.1	31229	2	1	545.8	1740.2	4.4558	1.3053	0.0991	0.4686	+-	0.0214	4.7267	+-	10.1346
89	1	89.2	44702	89.1	31235	2	1	122.7	612.3	2.0801	1.1476	0.0303	0.1092	+-	0.0141	3.6075	+-	4.8357
90	1	90.2	42422	90.1	31243	2	1	134.8	621.2	2.3794	1.6957	0.0454	0.167	+-	0.0179	3.678	+-	5.0645
91	1	91.2	33838	91.1	31244	2	1	130.7	655.3	3.2424	1.3939	0.1553	0.5675	+-	0.041	3.6546	+-	4.9875
92	2	92.3	31248	92.1	318552	3	1	236.1	873.9	3.1825	1.2928	0.0586	0.2402	+-	0.0189	4.0982	+-	6.6815
92	3	92.3	31248	92.2	34705	3	2	262.8	847.2	3.8136	1.2928	0.2279	0.7055	+-	0.0439	3.095	+-	1.6812
93	1	93.2	32147	93.1	32146	2	1	181.6	712.4	3.7311	1.1319	0.1451	0.5662	+-	0.0392	3.9014	+-	5.8671
93	3	93.3	31257	93.2	32147	3	2	182.7	711.3	3.6432	1.1319	0.2768	0.7917	+-	0.0545	2.8599	+-	1.4816
94	3	94.3	31139	94.2	33949	3	2	296.1	1110.9	5.5546	1.5018	0.2829	1.2074	+-	0.0797	4.268	+-	7.4761
94	1	94.2	33949	94.1	31260	2	1	270.7	1136.3	0.9655	1.5018	0.3408	0.2345	+-	0.0163	0.6882	+-	0.0919
95	3	95.3	38049	95.2	35437	3	2	225.4	776.6	4.0102	1.2231	0.1342	0.5453	+-	0.0363	4.0634	+-	6.5296
95	2	95.3	38049	95.1	31266	3	1	198.9	803.1	3.2562	1.2231	0.0935	0.3712	+-	0.0264	3.9695	+-	6.137
96	1	96.2	37554	96.1	31272	2	1	171.7	548.3	5.0449	1.7629	0.2085	0.8826	+-	0.0701	4.2329	+-	98.0048
97	1	97.2	31292	97.1	31290	2	1	475.1	1696.9	2.6278	1.2623	0.1975	0.4637	+-	0.0215	2.3483	+-	0.4731
98	1	98.2	53566	98.1	40715	2	1	315.4	1286.6	3.8078	1.0749	0.121	0.5224	+-	0.0273	4.3155	+-	7.7148
99	3	99.3	31315	99.2	43279	3	2	208.4	637.6	4.4221	1.4408	0.1615	0.6468	+-	0.0468	4.0047	+-	6.281
99	1	99.2	43279	99.1	40556	2	1	214.4	631.6	1.9923	1.4408	0.2641	0.3893	+-	0.0308	1.4738	+-	0.2332
100	1	100.2	40749	100.1	31316	2	1	227.7	942.3	3.3525	1.2707	0.0992	0.404	+-	0.026	4.0709	+-	6.5618
101	3	101.3	32786	101.2	35273	3	2	349.6	1222.4	4.3202	1.5149	0.1356	0.5958	+-	0.0312	4.3925	+-	8.119
101	1	101.2	35273	101.1	31338	2	1	365.8	1206.2	3.2166	1.5149	0.2018	0.5583	+-	0.0297	2.7668	+-	0.9272
102	2	102.3	41175	102.1	31340	3	1	361	1148	4.7625	1.5284	0.158	0.6977	+-	0.0373	4.4167	+-	8.2503
102	1	102.2	31341	102.1	31340	2	1	354	1155	2.1763	1.5284	0.1774	0.3474	+-	0.021	1.9588	+-	0.3334
103	1	103.2	42739	103.1	31342	2	1	196.6	829.4	3.3778	1.5242	0.1147	0.4541	+-	0.0302	3.9607	+-	6.1015
104	1	104.2	41208	104.1	31351	2	1	393.6	1334.4	4.9921	1.4759	0.0679	0.4031	+-	0.0217	5.9392	+-	60.0206
105	1	105.2	37507	105.1	31382	2	1	100.3	469.7	3.0247	1.8906	0.1406	0.4859	+-	0.0424	3.4558	+-	4.3779
106	1	106.2	38075	106.1	31385	2	1	136.6	517.4	2.5948	1.4159	0.3405	0.6158	+-	0.0498	1.8086	+-	0.444
107	1	107.2	34257	107.1	31388	2	1	136.3	418.7	0.9722	1.3569	0.2659	0.1931	+-	0.0239	0.7262	+-	0.1356
108	1	108.2	36805	108.1	31390	2	1	120.4	482.6	3.4508	1.0794	0.1505	0.5407	+-	0.0458	3.5932	+-	4.7904
109	1	109.2	31393	109.1	31392	2	1	727.9	2185.1	0.1251	1.6544	0.8385	0.0398	+-	0.0044	0.0475	+-	0.0083
110	1	110.2	31407	110.1	31406	2	1	227.2	924.8	2.5687	1.3382	0.1497	0.4039	+-	0.0262	2.6972	+-	1.0745
111	1	111.2	39949	111.1	31419	2	1	304	1133	3.5692	1.5542	0.0836	0.3584	+-	0.0216	4.2878	+-	7.5748
111	3	111.3	43703	111.2	39949	3	2	288.2	1148.8	2.8607	1.5542	0.1542	0.454	+-	0.0256	2.9447	+-	1.3181
112	1	112.2	32115	112.1	31425	2	1	1082.4	3840.6	1.9183	1.4501	0.182	0.3217	+-	0.0109	3.8075	+-	0.1497
113	1	113.2	36545	113.1	31433	2	1	188.8	648.2	4.083	1.3294	0.1559	0.6126	+-	0.0441	3.9305	+-	5.9808
114	1	114.2	8674042	114.1	5740851	2	1	230.1	774.9	0.003	4.6	99	0.0013	+-	0.0013	0	+-	0
115	3	115.3	39603	115.2	31444	3	2	66.3	239.7	3.4429	2.162	0.1891	0.5947	+-	0.0712	3.1459	+-	3.5779
115	4	115.4	34281	115.1	31443	4	1	68.8	237.2	1.7417	2.162	0.2364	0.3364	+-	0.0454	1.4232	+-	0.3867
116	3	116.3	31460	116.2	37341	3	2	96.5	326.5	4.0225	1.247	0.1664	0.6256	+-	0.0636	3.7596	+-	6.6685
116	1	116.2	37341	116.1	37340	2	1	82.8	340.2	3.2799	1.247	0.167	0.5531	+-	0.0555	3.3125	+-	3.987
117	1	117.2	38298	117.1	38296	2	1	349.8	1030.2	2.0314	1.6535	0.113	0.2264	+-	0.0167	2.0044	+-	0.8208
118	1	118.2	31470	118.1	31469	2	1	355.8	1270.2	3.0154	1.0298	0.3211	0.6872	+-	0.0361	2.1403	+-	0.7432
119	1	119.2	33411	119.1	31474	2	1	64.1	340.9	3.0578	1.8631	0.1999	0.6238	+-	0.0621	3.1208	+-	3.5202
120	3	120.3	31506	120.2	31504	3	2	244.1	1024.9	4.1469	1.1817	0.1769	0.7294	+-	0.0414	4.1233	+-	6.7932
120	1	120.2	31504	120.1	31503	2	1	241	1028	4.1325	1.1817	0.1789	0.7361	+-	0.0417	4.1136	+-	6.7498
121	2	121.3	39628	121.1	31511	3	1	167.7	639.3	3.1117	1.014	0.0785	0.3015	+-	0.0256	3.8417	+-	5.6406
121	1	121.2	40621	121.1	31511	2	1	169.9	637.1	3.0786	1.014	0.2551	0.6355	+-	0.0462	2.4911	+-	0.9511
122	1	122.2	36277	122.1	31515	2	1	122.7	411.3	4.0864	1.364	0.1919	0.6921	+-	0.0619	3.6075	+-	4.8355
123	3	123.3	36879	123.2	35526	3	2	243	861	3.3757	1.2525	0.0679	0.2799	+-	0.021	4.1199	+-	6.7781
123	7	123.5	41885	123.1	31521	5	1	176.4	927.6	0.6529	1.2525	0.0161	0.0202	+-	0.0047	1.2558	+-	0.196
124	1	124.2	43445	124.1	31553	2	1	218.3	717.7	2.2393	1.7339	0.1696	0.3485	+-	0.0267	2.0547	+-	0.4794
125	1	125.2	39771	125.1	31562	2	1	40	206	2.4803	0.6767	0.1624	0.4495	+-	0.0609	2.7674	+-	2.8051
126	1	126.2	39351	126.1	31567	2	1	222.9	938.1	2.6219	0.8649	0.0291	0.118	+-	0.0119	4.0551	+-	6.4937
127	1	127.2	42745	127.1	31581	2	1	418.2	1504.8	4.4858	1.4088	0.1442	0.6527	+-	0.0306	4.527	+-	8.8764
128	2	128.3	31601	128.1	40989	3	1	92.5	387.5	5.1707	1.0138	0.0775	0.5234	+-	0.0498	6.7541	+-	366.964
128	3	128.3	31601	128.2	43668	3	2	110.8	369.2	2.6439	1.0138	0.1903	0.4446	+-	0.0447	2.3364	+-	0.9647
129	2	129.3	39281	129.1	31605	3	1	270.4	1133.6	1.5847	1.2889	0.0833	0.1693	+-	0.0134	2.033	+-	0.419
129	1	129.2	31606	129.1	31605	2	1	249	1155	1.1015	1.2889	0.0945	0.136	+-	0.0117	1.4394	+-	0.3828
130	1	130.2	31610	130.1	31609	2	1	172.8	637.2	4.1569	1.2233	0.1846	0.7132	+-	0.0519	3.8643	+-	5.7255
131	1	131.2	36742	131.1	31653	2	1	353.5	1155.5	2.6399	1.286	0.2547	0.522	+-	0.0287	2.0497	+-	0.3744
132	1	132.2	41412	132.1	31663	2	1	181.1	604.9	3.7069	1.0436	0.2146	0.6703	+-	0.0498	3.1236	+-	6.5674
133	1	133.2	38177	133.1	31673	2	1	224.4	690.6	3.4703	1.8011	0.1152	0.4012	+-	0.0301	3.4824	+-	3.0313
133	2	133.3	43511	133.1	31673	3	1	224.3	690.7	2.9139	1.8011	0.355	0.672	+-	0.0464	1.893	+-	0.3854
134	1	134.2	43136	134.1	41368	2	1	428.2	1260.8	2.8834	1.9175	0.2062	0.4865	+-	0.0259	2.3589	+-	1.3039
135	1	135.2	38026	135.1	31688	2	1	204.2	587.8	2.8241	1.4574	0.3121	0.6003	+-	0.0453	1.9234	+-	0.4197
136	1	136.2	41937	136.1	31689	2	1	76.9	313.1	2.953	1.0386	0.1309	0.4263	+-	0.0471	3.2568	+-	3.8451
137	1	137.2	42959	137.1	31696	2	1	434.6	1425.4	4.2509	1.3486	0.3399	0.9747	+-	0.0487	2.8676	+-	0.9704
138	4	138.4	35022	138.1	318954	4	1	214.8	667.2	2.8552	1.6037	0.2465	0.5456	+-	0.0391	2.2134	+-	0.5918
138	1	138.2	318955	138.1	318954	2	1	215.8	666.2	0.0343	1.6037	0.7541	0.0106	+-	0.004	0.014	+-	0.0081
139	1	139.2	33359	139.1	31712	2	1	333	1086	1.8969	1.986	0.2565	0.3763	+-	0.023	1.4672	+-	0.1856
140	1	140.2	34756	140.1	31725	2	1	341.2	1452.8	3.3641	1.1915	0.0817	0.3573	+-	0.0191	4.3744	+-	8.0219
141	1	141.2	41467	141.1	31728	2	1	97.7	427.3	3.2086	1.4064	0.1536	0.5279	+-	0.0476	3.4368	+-	4.324
142	1	142.2	40475	142.1	31760	2	1	305.2	1146.8	1.5482	1.6498	0.0983	0.1763	+-	0.0136	1.7928	+-	0.2912
143	1	143.2	37315	143.1	31776	2	1	257.2	999.8	4.0254	1.026	0.148	0.6161	+-	0.0359	4.1624	+-	6.9715
144	2	144.3	39036	144.1	39038	3	1	251.1	888.9	2.9662	1.12	0.1124	0.3609	+-	0.0247	3.2109	+-	8.9158
144	3	144.3	39036	144.2	39039	3	2	256.3	883.7	1.8831	1.12	0.1835	0.3138	+-	0.0224	1.7099	+-	0.2864
145	1	145.2	59163	145.1	317813	2	1	295.7	682.3	0.0031	4.6	0	0	+-	0	0.0034	+-	0.0034
146	2	146.3	32940	146.1	317829	3	1	211.3	799.7	3.1797	1.5253	0.0696	0.2794	+-	0.0217	4.0148	+-	6.3232
146	1	146.2	37900	146.1	317829	2	1	207.6	803.4	3.3915	1.5253	0.1816	0.5873	+-	0.0381	3.2332	+-	2.2686
147	1	147.2	39245	147.1	317841	2	1	119.3	354.7	0.9326	2.2316	0.2078	0.1586	+-	0.023	0.7635	+-	0.1498
148	8	148.5	44307	148.2	39282	5	2	135.4	305.6	3.5045	1.8199	0.0662	0.2191	+-	0.0301	3.3112	+-	12.6621
148	3	148.3	34482	148.2	39282	3	2	139.1	301.9	1.5083	1.8199	0.3469	0.3155	+-	0.0384	0.9094	+-	0.1501
149	1	149.2	39778	149.1	317887	2	1	196.5	709.5	4.1447	1.2186	0.1704	0.6721	+-	0.0459	3.9437	+-	5.9662
150	1	150.2	33671	150.1	31789	2	1	295.3	1018.7	4.0633	1.4544	0.1197	0.5105	+-	0.0299	4.266	+-	7.466
151	3	151.3	317903	151.2	39994	3	2	392.1	1218.9	4.376	1.2708	0.1088	0.4872	+-	0.0263	4.4786	+-	8.596
151	1	151.2	39994	151.1	39991	2	1	373.4	1237.6	4.3022	1.2708	0.1185	0.5264	+-	0.0279	4.442	+-	8.39
152	1	152.2	40017	152.1	317908	2	1	126.6	431.4	3.5169	0.9591	0.1242	0.451	+-	0.0418	3.6306	+-	4.9096
153	1	153.2	42983	153.1	31795	2	1	234.4	863.6	2.5481	1.1894	0.1924	0.4479	+-	0.0293	2.3284	+-	0.6565
154	1	154.2	37720	154.1	317952	2	1	64.3	217.7	2.0419	3.5201	0.3466	0.476	+-	0.0616	1.3734	+-	0.3758
155	1	155.2	38019	155.1	317977	2	1	441.7	1310.3	3.356	1.8997	0.4501	0.8552	+-	0.0434	1.9	+-	0.2771
156	11	156.6	33622	156.1	35584	6	1	114.9	392.1	4.6842	1.3937	0.2744	0.9763	+-	0.0982	3.558	+-	4.6812
156	14	156.6	33622	156.4	319019	6	4	115.7	391.3	3.8914	1.3937	0.8208	1.2356	+-	0.1393	1.5054	+-	0.4847
157	1	157.2	38850	157.1	318000	2	1	301	1043	2.3907	1.3819	0.2586	0.4853	+-	0.0285	1.8766	+-	0.3259
158	1	158.2	38663	158.1	318018	2	1	226.7	676.3	3.1581	1.5351	0.3409	0.7086	+-	0.0495	2.0788	+-	0.4851
159	1	159.4	40270	159.3	39273	2	1	216	735	4.1055	0.9767	0.1453	0.5857	+-	0.0403	4.0316	+-	6.3939
160	1	160.2	41321	160.1	318044	2	1	199.1	697.9	4.151	1.1049	0.1627	0.6458	+-	0.0446	3.9703	+-	6.1402
160	2	160.3	36309	160.1	318044	3	1	198.1	698.9	3.8133	1.1049	0.1278	0.507	+-	0.0362	3.9666	+-	6.1251
161	2	161.3	326163	161.1	318050	3	1	283	896	4.0013	1.4526	0.0987	0.4179	+-	0.0273	4.234	+-	7.3096
161	1	161.2	38083	161.1	318050	2	1	257.9	921.1	1.8275	1.4526	0.0988	0.2034	+-	0.0166	2.0583	+-	0.4431
162	1	162.2	33046	162.1	318059	2	1	478.5	2713.5	1.2194	1.2796	0.1138	0.1875	+-	0.0092	1.6483	+-	0.1941
163	2	163.3	318245	163.1	318098	3	1	119	361	2.1851	1.4893	0.2715	0.4374	+-	0.0444	1.6107	+-	0.6885
163	1	163.2	32532	163.1	318098	2	1	123.6	356.4	0.1759	1.4893	1.762	0.066	+-	0.0141	0.0375	+-	0.0178
164	6	164.4	318161	164.3	32344	4	3	135.6	473.4	0.9889	2.5914	0.7349	0.3051	+-	0.0302	0.4152	+-	0.0751
164	1	164.2	5740411	164.1	5740386	2	1	137.3	471.7	0.0049	2.5914	99	0.0021	+-	0.0021	0	+-	0
165	1	165.2	41908	165.1	31817	2	1	178.7	544.3	3.0392	2.125	0.2308	0.5555	+-	0.044	2.4071	+-	0.8322
166	1	166.2	37566	166.1	318213	2	1	297.4	998.6	4.7898	1.3896	0.1873	0.8001	+-	0.0465	4.2713	+-	7.4923
166	2	166.3	32671	166.1	318213	3	1	300.3	995.7	3.7975	1.3896	0.3881	0.9271	+-	0.0548	2.3889	+-	0.627
167	2	167.3	31822	167.1	37137	3	1	74.3	297.7	3.3027	1.7833	0.176	0.5687	+-	0.061	3.2316	+-	3.7825
167	3	167.3	31822	167.2	37138	3	2	76.2	295.8	2.961	1.7833	0.2361	0.5935	+-	0.0636	2.5139	+-	1.4626
168	2	168.3	318221	168.1	41110	3	1	195.7	575.3	4.5359	1.4165	0.1758	0.6905	+-	0.0526	3.9267	+-	5.8444
168	1	168.2	41111	168.1	41110	2	1	188.8	582.2	1.3995	1.4165	0.1373	0.1838	+-	0.0196	1.3386	+-	0.3639
169	2	169.3	318237	169.1	41156	3	1	100.4	292.6	3.3163	1.7796	0.1806	0.512	+-	0.0561	2.8348	+-	1.9342
169	3	169.3	318237	169.2	41157	3	2	100.3	292.7	2.5693	1.7796	0.2637	0.4999	+-	0.0549	1.8962	+-	0.5785
170	1	170.2	33111	170.1	318243	2	1	81.9	338.1	3.3128	1.3651	0.1729	0.5712	+-	0.0575	3.3043	+-	3.9658
171	1	171.2	33079	171.1	31831	2	1	78.8	254.2	3.5388	2.0599	0.2228	0.6461	+-	0.0737	2.9003	+-	4.0502
172	1	172.2	33736	172.1	31848	2	1	86	277	0.9425	1.3003	0.0572	0.064	+-	0.0157	1.1196	+-	0.3176
173	3	173.5	318847	173.4	3772189	3	2	123.6	284.4	0	4.6	99	0	+-	0	0	+-	0
174	1	174.2	32932	174.1	318572	2	1	113.8	489.2	1.4871	2.1296	0.2602	0.3226	+-	0.0308	1.2398	+-	0.3914
175	1	175.2	64872	175.1	318655	2	1	197.6	483.4	0	4.6	99	0	+-	0	0	+-	0
176	1	176.2	39354	176.1	318583	2	1	467	1585	4.876	1.3019	0.1618	0.746	+-	0.0347	4.6097	+-	9.3774
177	1	177.2	36955	177.1	318597	2	1	195	645	2.2475	1.7422	0.2453	0.437	+-	0.0333	1.7814	+-	0.3591
178	1	178.2	42558	178.1	318622	2	1	514.5	1924.5	2.9252	1.3061	0.3189	0.6722	+-	0.028	2.108	+-	0.3342
179	1	179.2	31957	179.1	318624	2	1	346.7	1180.3	2.7397	1.5009	0.2054	0.4863	+-	0.0267	2.3671	+-	0.5674
180	3	180.3	318649	180.2	33395	3	2	488.4	1176.6	2.5095	2.1798	0.1529	0.3186	+-	0.0196	2.084	+-	0.7753
180	1	180.2	33395	180.1	318891	2	1	480.3	1184.7	1.2656	2.1798	0.1653	0.1718	+-	0.0132	1.0387	+-	0.1231
181	3	181.3	5740802	181.2	5740212	3	2	128.6	489.4	3.4706	1.1207	0.1382	0.5035	+-	0.0431	3.6427	+-	4.9486
181	6	181.4	42955	181.3	5740802	4	3	122.7	495.3	3.7086	1.1207	0.18	0.6491	+-	0.054	3.6071	+-	4.8341
182	1	182.2	41282	182.1	318700	2	1	135.1	443.9	3.0291	1.7468	0.1121	0.3545	+-	0.0344	3.1624	+-	2.5618
183	3	183.3	318720	183.2	42583	3	2	351.3	1124.7	4.4332	1.2868	0.1288	0.5662	+-	0.0311	4.3962	+-	8.1389
183	2	183.3	318720	183.1	42582	3	1	342.9	1133.1	3.0627	1.2868	0.3344	0.6981	+-	0.038	2.0879	+-	0.399
184	1	184.2	42796	184.1	318721	2	1	328.1	1231.9	2.7464	1.1071	0.1769	0.4626	+-	0.0252	2.6155	+-	0.8041
185	1	185.2	42692	185.1	318725	2	1	169.1	610.9	4.0402	1.4302	0.1701	0.6544	+-	0.0485	3.8479	+-	5.6638
185	2	185.3	39659	185.1	318725	3	1	151.3	628.7	3.4227	1.4302	0.1353	0.5093	+-	0.0382	3.7646	+-	5.3615
186	2	186.3	318744	186.1	41009	3	1	353.1	996.9	2.6996	1.6548	0.2449	0.4982	+-	0.0296	2.034	+-	0.3672
186	3	186.3	318744	186.2	41010	3	2	347.2	1002.8	1.6276	1.6548	0.1556	0.2264	+-	0.017	1.4556	+-	0.2987
187	2	187.3	41283	187.1	318751	3	1	279.1	1139.9	3.0853	1.3945	0.0583	0.2461	+-	0.0168	4.2237	+-	7.2597
187	1	187.2	41280	187.1	318751	2	1	298.8	1120.2	1.3913	1.3945	0.0995	0.1596	+-	0.013	1.6043	+-	0.4652
188	1	188.2	40925	188.1	318753	2	1	158.3	528.7	3.2327	1.4848	0.3619	0.7662	+-	0.0608	2.1173	+-	1.2175
189	1	189.2	31880	189.1	31879	2	1	233.7	849.3	0.4397	1.1876	0.3178	0.1002	+-	0.0115	0.3152	+-	0.0478
190	3	190.3	41773	190.2	3772708	3	2	84.7	224.3	0.8806	1.5817	0.0177	0.0181	+-	0.0091	1.0227	+-	0.2303
190	1	190.2	3772708	190.1	318846	2	1	87.5	221.5	0	1.5817	99	0	+-	0	0	+-	0
191	3	191.3	318855	191.2	3772278	3	2	115.3	256.7	0	4.6	99	0	+-	0	0	+-	0
192	1	192.2	35347	192.1	318878	2	1	239.2	717.8	2.7988	1.5415	0.059	0.187	+-	0.0178	3.1714	+-	10.201
192	2	192.3	35348	192.1	318878	3	1	243.9	713.1	2.5429	1.5415	0.2263	0.4529	+-	0.0327	2.0017	+-	0.424
193	1	193.2	35315	193.1	318886	2	1	332.7	1497.3	1.1453	1.4369	0.5801	0.3374	+-	0.0181	0.5815	+-	0.0626
194	1	194.2	41177	194.1	318890	2	1	93.3	539.7	0.0821	0.84	1.2966	0.0283	+-	0.0074	0.0218	+-	0.0156
195	1	195.2	32894	195.1	318909	2	1	84.2	269.8	3.0426	1.7173	0.0879	0.2924	+-	0.0387	3.3253	+-	4.0206
196	2	196.3	44110	196.1	318913	3	1	99.1	350.9	3.287	1.5645	0.1253	0.432	+-	0.0447	3.4468	+-	4.3523
196	1	196.2	32438	196.1	318913	2	1	107.4	342.6	2.4412	1.5645	0.2002	0.4166	+-	0.0439	2.081	+-	0.7069
197	2	197.3	32962	197.1	318920	3	1	113.4	351.6	3.7207	1.7958	0.1398	0.4961	+-	0.0498	3.5481	+-	4.6507
197	1	197.2	318982	197.1	318920	2	1	114	351	4.099	1.7958	0.2047	0.6998	+-	0.0679	3.4193	+-	3.9128
198	2	198.3	45269	198.1	318924	3	1	185.8	648.2	3.6484	1.2577	0.1127	0.4415	+-	0.0334	3.9185	+-	5.9338
198	1	198.2	37690	198.1	318924	2	1	189.7	644.3	2.9718	1.2577	0.1087	0.3458	+-	0.028	3.181	+-	8.0595
199	1	199.2	3355126	199.1	318949	2	1	96.7	398.3	2.6597	1.0531	0.0787	0.2698	+-	0.0303	3.4284	+-	4.3002
200	1	200.2	32815	200.1	31896	2	1	127.1	442.9	2.0561	1.5469	0.1936	0.3553	+-	0.0344	1.835	+-	0.835
201	1	201.2	43564	201.1	31897	2	1	45.6	143.4	2.308	1.5156	0.0306	0.089	+-	0.0262	2.907	+-	16.1311
201	3	201.3	5740688	201.2	43564	3	2	50.5	138.5	2.645	1.5156	0.295	0.5381	+-	0.0885	1.8239	+-	1.4946
202	1	202.2	34613	202.1	318990	2	1	80.1	267.9	0.3209	0.2958	0.4456	0.0832	+-	0.0185	0.1866	+-	0.055
203	1	203.2	318992	203.1	318991	2	1	238.9	685.1	0.0065	4.6	0.3482	0.0015	+-	0.0015	0.0042	+-	0.0042
204	1	204.2	37388	204.1	319023	2	1	112.4	364.6	2.7073	1.9607	0.1633	0.4088	+-	0.0421	2.5029	+-	1.1872
205	3	205.3	33653	205.2	33323	3	2	143.5	498.5	3.9456	1.3159	0.1668	0.6212	+-	0.0508	3.725	+-	5.2236
205	1	205.2	33323	205.1	319030	2	1	157.1	484.9	3.4912	1.3159	0.3019	0.7432	+-	0.0611	2.4616	+-	0.952
206	1	206.2	33174	206.1	319052	2	1	295.2	898.8	4.2336	1.6543	0.111	0.4734	+-	0.03	4.2659	+-	7.4654
207	15	207.6	34981	207.5	34978	6	5	258.7	878.3	3.7178	1.2157	0.0905	0.3771	+-	0.0255	4.1667	+-	6.9909
207	6	207.4	34979	207.3	36868	4	3	254.9	882.1	1.8192	1.2157	0.2024	0.322	+-	0.0228	1.5907	+-	0.2474
208	1	208.2	38993	208.1	31970	2	1	206.7	909.3	4.0128	1.4078	0.1833	0.7328	+-	0.0444	3.9984	+-	6.2552
209	1	209.2	39948	209.1	31986	2	1	74.2	255.8	3.4828	1.183	0.2137	0.6354	+-	0.0726	2.9733	+-	2.6972
210	1	210.2	33987	210.1	33470	2	1	217.8	655.2	3.6547	1.6219	0.0697	0.2813	+-	0.0241	4.0375	+-	6.4188
211	1	211.8	44359	211.7	35146	2	1	373.8	1438.2	5.6896	1.459	0.2362	1.1377	+-	0.0601	4.8158	+-	13.7887
211	2	211.9	31995	211.7	35146	3	1	399.2	1412.8	4.7487	1.459	0.5246	1.3195	+-	0.0776	2.5152	+-	0.6402
212	14	212.6	37695	212.4	326140	6	4	90.3	266.7	3.8362	1.4747	0.1681	0.5679	+-	0.065	3.3775	+-	4.1598
212	4	212.4	326140	212.1	43463	4	1	93.7	263.3	1.7547	1.4747	0.1518	0.2372	+-	0.0341	1.5626	+-	0.3941
213	1	213.2	42132	213.1	32001	2	1	51.2	299.8	1.5144	1.2841	0.0294	0.0867	+-	0.0178	2.9521	+-	3.1571
214	1	214.2	32008	214.1	32007	2	1	192.2	695.8	1.8563	2.3135	0.0609	0.1426	+-	0.0155	2.342	+-	0.7378
215	1	215.2	32016	215.1	32015	2	1	305.1	1434.9	1.8222	1.5743	0.1386	0.2907	+-	0.0167	2.0969	+-	0.4279
216	1	216.2	38487	216.1	32022	2	1	180.4	758.6	4.0154	0.872	0.1874	0.7302	+-	0.0492	3.8964	+-	5.8477
217	1	217.2	41931	217.1	32027	2	1	165.7	728.3	2.4588	1.1598	0.2352	0.5114	+-	0.0356	2.1742	+-	0.6409
218	1	218.2	40898	218.1	32041	2	1	251.1	738.9	2.2389	0.8145	0.1362	0.286	+-	0.0231	2.1005	+-	0.802
219	2	219.3	33796	219.1	34763	3	1	391.3	1219.7	4.5192	1.4744	0.1236	0.5535	+-	0.0294	4.477	+-	8.5869
219	5	219.4	32045	219.2	48572	4	2	347.5	1263.5	1.7304	1.4744	0.1591	0.2695	+-	0.0169	1.6939	+-	0.2411
220	1	220.2	42828	220.1	41190	2	1	237.4	908.6	2.2929	1.3672	0.2075	0.4267	+-	0.0277	2.0564	+-	0.4607
221	2	221.3	32049	221.1	37671	3	1	372.4	1460.6	3.788	1.2162	0.1019	0.4526	+-	0.0227	4.4399	+-	8.3782
221	1	221.2	37674	221.1	37671	2	1	390.2	1442.8	3.3131	1.2162	0.1634	0.5284	+-	0.0259	3.2337	+-	1.6557
223	1	223.2	326219	223.1	32089	2	1	379.1	1381.9	2.7617	1.2476	0.2205	0.5227	+-	0.0262	2.3709	+-	0.5453
224	1	224.2	38169	224.1	38168	2	1	201.4	689.6	3.6578	2.0608	0.1423	0.516	+-	0.0367	3.6276	+-	3.8767
224	3	224.3	44856	224.2	38169	3	2	254.2	636.8	2.4831	2.0608	0.4161	0.5911	+-	0.0429	1.4204	+-	0.3019
225	1	225.2	32457	225.1	32114	2	1	312.3	1271.7	3.4263	0.8591	0.0847	0.3648	+-	0.0208	4.3079	+-	7.6761
226	2	226.3	32140	226.1	318941	3	1	138.7	488.3	4.8115	1.5212	0.2726	1.0086	+-	0.0877	3.6993	+-	5.1361
226	3	226.3	32140	226.2	32435	3	2	119.4	507.6	3.9613	1.5212	0.2194	0.7871	+-	0.0636	3.5871	+-	4.7711
227	1	227.2	40316	227.1	32143	2	1	694.6	2401.4	4.4672	1.4714	0.1019	0.5002	+-	0.0193	4.9075	+-	11.4288
228	1	228.2	36922	228.1	36550	2	1	485.9	1524.1	4.9918	1.3867	0.1542	0.7154	+-	0.0333	4.6394	+-	9.5641
229	2	229.3	44510	229.1	32160	3	1	72.4	317.6	2.988	1.3233	0.1527	0.4905	+-	0.052	3.2121	+-	3.735
229	3	229.3	44510	229.2	38525	3	2	81.8	308.2	2.4947	1.3233	0.1398	0.3631	+-	0.042	2.5968	+-	1.5721
230	1	230.2	32961	230.1	32161	2	1	315.4	1217.6	3.644	1.4832	0.0954	0.4116	+-	0.0232	4.3153	+-	7.7141
231	1	231.2	32672	231.1	32164	2	1	387.8	1220.2	3.0127	1.563	0.2648	0.6015	+-	0.0315	2.2717	+-	0.4746
232	1	232.4	5740847	232.3	32839	2	1	384.8	1244.2	4.0477	1.3969	0.0864	0.3858	+-	0.0218	4.4645	+-	8.5159
233	1	233.2	41786	233.1	32165	2	1	194.1	714.9	1.6072	2.0032	0.1141	0.2016	+-	0.0187	1.7665	+-	0.3533
234	1	234.2	39167	234.1	32167	2	1	109.9	382.1	3.214	1.3989	0.3221	0.7287	+-	0.0679	2.2622	+-	0.8805
235	1	235.2	39102	235.1	32173	2	1	183	762	2.7785	1.1462	0.0919	0.3178	+-	0.0243	3.4586	+-	3.2522
236	4	236.4	33067	236.1	32180	4	1	116.8	369.2	4.9329	1.5602	0.3928	1.199	+-	0.1283	3.0524	+-	2.3849
236	3	236.3	32620	236.2	44643	3	2	99	387	0.3257	1.5602	0.2849	0.0719	+-	0.0142	0.2522	+-	0.0616
237	1	237.2	326159	237.1	32212	2	1	355.6	1207.4	4.7189	1.1414	0.1677	0.739	+-	0.0391	4.4053	+-	8.1878
238	5	238.4	34664	238.2	5740548	4	2	39.6	125.4	2.0876	1.5618	0.1332	0.2716	+-	0.054	2.0383	+-	3.2254
238	2	238.3	32228	238.1	5740426	3	1	36.8	128.2	0.3189	1.5618	0.2029	0.0567	+-	0.0216	0.2794	+-	0.1156
239	2	239.3	38748	239.1	32229	3	1	191.5	648.5	2.709	1.307	0.1991	0.471	+-	0.0352	2.3658	+-	0.7621
239	1	239.2	5740393	239.1	32229	2	1	186.5	653.5	0.8191	1.307	0.5963	0.2373	+-	0.0217	0.398	+-	0.0584
240	1	240.2	34759	240.1	32240	2	1	146.3	534.7	3.6976	1.58	0.1463	0.5469	+-	0.0438	3.7391	+-	5.2723
241	3	241.3	34275	241.2	39582	3	2	177.7	689.3	4.9841	1.1045	0.2801	1.0883	+-	0.0825	3.8849	+-	5.8039
241	2	241.3	34275	241.1	32241	3	1	165.1	701.9	4.4897	1.1045	0.2475	0.948	+-	0.0679	3.8297	+-	5.5964
242	1	242.2	36865	242.1	31413	2	1	294.2	1061.8	2.3657	1.4255	0.1219	0.3078	+-	0.0201	2.5241	+-	0.7544
243	1	243.2	42494	243.1	32291	2	1	192.7	599.3	3.3823	1.893	0.6142	0.978	+-	0.0752	1.5923	+-	0.46
244	1	244.2	41294	244.1	32293	2	1	109	281	1.8643	2.1894	0.0317	0.0651	+-	0.0158	2.055	+-	0.6786
245	1	245.2	32325	245.1	32300	2	1	164.5	642.5	2.7884	1.3785	0.19	0.4973	+-	0.0369	2.6179	+-	1.1394
246	2	246.3	34663	246.1	32326	3	1	237.2	743.8	3.716	1.535	0.2352	0.6934	+-	0.0461	2.9485	+-	5.1593
246	3	246.3	34663	246.2	32327	3	2	244	737	1.595	1.535	0.1662	0.2365	+-	0.0203	1.423	+-	0.2052
247	1	247.2	41804	247.1	32350	2	1	502.3	1792.7	4.1667	1.3889	0.101	0.4711	+-	0.0212	4.6644	+-	9.7239
248	2	248.3	44131	248.1	32402	3	1	124.6	484.4	1.8254	1.7603	0.1966	0.3314	+-	0.0315	1.6856	+-	0.3984
248	1	248.2	32403	248.1	32402	2	1	133.5	475.5	0.5616	1.7603	0.7425	0.174	+-	0.021	0.2343	+-	0.0496
249	1	249.2	39611	249.1	32436	2	1	282.4	1034.6	3.9257	1.2607	0.1206	0.5103	+-	0.0298	4.2326	+-	7.3027
250	1	250.2	40178	250.1	32450	2	1	148	647	3.2625	1.257	0.1278	0.4789	+-	0.0357	3.7479	+-	5.303
252	1	252.2	32463	252.1	32462	2	1	271.5	1018.5	0.1076	2.3852	0.6442	0.0321	+-	0.0057	0.0499	+-	0.0141
253	1	253.2	42043	253.1	38342	2	1	291	1152	2.9612	1.6235	0.038	0.1616	+-	0.0129	4.255	+-	7.4117
254	1	254.2	32621	254.1	32472	2	1	320.9	891.1	3.8055	1.5184	0.261	0.7249	+-	0.0441	2.778	+-	5.5729
255	1	255.2	34883	255.1	32499	2	1	80.1	405.9	2.2127	1.1498	0.0712	0.2339	+-	0.0273	3.2879	+-	3.9237
256	1	256.2	32516	256.1	32512	2	1	77.5	366.5	3.3177	1.0414	0.1993	0.6502	+-	0.0625	3.2623	+-	3.8589
257	3	257.3	33555	257.2	40702	3	2	233	916	3.9843	1.4317	0.1532	0.6262	+-	0.0379	4.0882	+-	6.6373
257	2	257.3	33555	257.1	32535	3	1	249.3	899.7	3.9302	1.4317	0.2392	0.7752	+-	0.0469	3.2402	+-	2.0892
258	3	258.3	36706	258.2	40461	3	2	409	1559	6.9711	1.0732	0.388	1.75	+-	0.1628	4.5103	+-	8.7788
258	2	258.3	36706	258.1	32538	3	1	381.8	1586.2	4.4099	1.0732	0.1684	0.7507	+-	0.0348	4.4586	+-	8.4825
259	1	259.2	35728	259.1	32545	2	1	171.9	821.1	1.3848	1.2587	0.0059	0.0154	+-	0.0044	2.5936	+-	6.3849
260	1	260.2	34755	260.1	32548	2	1	112.6	421.4	3.7118	0.9655	0.1753	0.6212	+-	0.056	3.5429	+-	4.6349
261	1	261.2	35081	261.1	32564	2	1	329.2	888.8	2.0942	2.0911	0.139	0.261	+-	0.0197	1.878	+-	0.7069
262	1	262.2	42508	262.1	42056	2	1	186.1	659.9	3.5288	0.9498	0.1027	0.4025	+-	0.031	3.9198	+-	5.9388
263	3	263.3	41299	263.2	32575	3	2	318.7	1055.3	4.2105	1.373	0.1207	0.5218	+-	0.0302	4.3232	+-	7.7543
263	2	263.3	41299	263.1	32570	3	1	319.3	1054.7	3.1617	1.373	0.1832	0.5176	+-	0.0299	2.8256	+-	1.0718
264	1	264.2	39131	264.1	32571	2	1	142.8	514.2	3.9755	1.0971	0.1773	0.6598	+-	0.0538	3.7211	+-	5.2101
265	1	265.2	64875	265.1	32579	2	1	315.2	1166.8	2.5709	1.1948	0.345	0.6105	+-	0.0329	1.7693	+-	0.2782
266	3	266.3	37910	266.2	42457	3	2	160.7	583.3	2.2381	1.5791	0.1501	0.3355	+-	0.0288	2.236	+-	0.7042
266	2	266.3	37910	266.1	32584	3	1	143	601	1.3685	1.5791	0.2542	0.2917	+-	0.0258	1.1476	+-	0.2096
267	1	267.2	43369	267.1	32586	2	1	75.8	254.2	1.1146	2.9	0.0762	0.0981	+-	0.0207	1.2875	+-	0.3109
268	1	268.2	41413	268.1	32587	2	1	205	704	3.911	1.0289	0.3029	0.8583	+-	0.0606	2.8334	+-	4.3799
269	1	269.2	40883	269.1	32588	2	1	278.4	879.6	2.906	1.673	0.1502	0.4105	+-	0.0272	2.7322	+-	1.0161
270	1	270.2	36624	270.1	32592	2	1	194.9	696.1	3.3844	1.3803	0.0852	0.3369	+-	0.0264	3.9543	+-	6.0756
271	1	271.2	37681	271.1	32602	2	1	291.2	896.8	3.8985	1.7217	0.0799	0.3399	+-	0.0234	4.2554	+-	7.4138
272	2	272.3	42026	272.1	3355078	3	1	209.8	684.2	2.433	1.8489	0.3966	0.5976	+-	0.0424	1.5069	+-	0.2457
272	1	272.2	32603	272.1	3355078	2	1	214.4	679.6	1.4441	1.8489	0.8333	0.4593	+-	0.034	0.5512	+-	0.074
273	1	273.2	32610	273.1	32609	2	1	673.6	2401.4	4.1503	1.2875	0.0822	0.4015	+-	0.0162	4.8844	+-	11.2546
274	1	274.2	32612	274.1	33019	2	1	124.2	790.8	41.4316	0.7694	0.0043	0.4285	+-	0.0299	99	+-	0
275	1	275.2	42698	275.1	326122	2	1	231.6	902.4	3.6072	1.1402	0.1133	0.4627	+-	0.0294	4.0839	+-	6.6186
276	1	276.2	44046	276.1	326144	2	1	44.4	129.6	1.3601	2.212	0.1631	0.1963	+-	0.0434	1.2039	+-	0.4432
277	3	277.3	33219	277.2	35079	3	2	319.5	1138.5	4.4352	1.3352	0.1571	0.6797	+-	0.0368	4.325	+-	7.7636
277	1	277.2	35079	277.1	326160	2	1	327.9	1130.1	3.0548	1.3352	0.2632	0.6248	+-	0.034	2.3741	+-	0.5886
278	1	278.2	34890	278.1	326167	2	1	305	871	3.5681	1.4871	0.1116	0.388	+-	0.0261	3.4775	+-	14.9874
278	3	278.3	35513	278.2	34890	3	2	298.6	877.4	3.1205	1.4871	0.4052	0.7578	+-	0.0466	1.8701	+-	0.3245
279	1	279.2	35253	279.1	326198	2	1	126.7	455.3	2.5074	1.0945	0.2505	0.5062	+-	0.0445	2.0206	+-	0.6027
280	1	280.2	32704	280.1	326203	2	1	299	985	3.7745	1.6512	0.08	0.3422	+-	0.0225	4.2754	+-	7.5126
281	1	281.2	38986	281.1	326209	2	1	369.9	1271.1	0.9619	1.3617	0.0519	0.0627	+-	0.0073	1.2071	+-	0.1913
282	8	282.5	39986	282.2	37541	5	2	192.1	656.9	4.3241	1.4096	0.1799	0.7096	+-	0.0505	3.9435	+-	6.0326
282	1	282.2	37541	282.1	326220	2	1	193.5	655.5	2.6228	1.4096	0.2694	0.5404	+-	0.0392	2.0056	+-	0.4785
283	3	283.3	34258	283.2	43134	3	2	410.6	1410.4	4.7343	1.3104	0.1603	0.7237	+-	0.0354	4.5132	+-	8.7953
283	2	283.3	34258	283.1	326221	3	1	358.8	1462.2	4.1295	1.3104	0.1431	0.6315	+-	0.0301	4.4121	+-	8.2252
284	1	284.2	37294	284.1	326229	2	1	414.8	1307.2	3.3604	1.471	0.105	0.3669	+-	0.0205	3.4935	+-	12.1595
285	1	285.2	39323	285.1	326232	2	1	269.6	846.4	2.1905	1.5748	0.2505	0.4238	+-	0.0283	1.6921	+-	0.2731
286	1	286.2	38456	286.1	326237	2	1	256.7	1336.3	1.26	0.7489	0.0051	0.0128	+-	0.0031	2.5396	+-	0.824
287	3	287.3	43670	287.2	8674098	3	2	250.6	1354.4	2.4552	1.3006	0.0491	0.2033	+-	0.0136	4.1429	+-	6.8817
287	1	287.2	8674098	287.1	32624	2	1	204	1401	0.4634	1.3006	0.1495	0.0896	+-	0.0084	0.5996	+-	0.0938
288	3	288.3	3355180	288.2	5740205	3	2	50.2	162.8	7.5979	1.4662	0.8197	2.4078	+-	2.8253	2.9373	+-	3.1273
288	1	288.2	5740205	288.1	40340	2	1	52.6	160.4	5.691	1.4662	0.6216	1.6489	+-	0.4076	2.6527	+-	2.1071
289	3	289.3	40434	289.2	39556	3	2	379.5	1309.5	4.5912	1.3968	0.1534	0.6831	+-	0.0342	4.4541	+-	8.4575
289	1	289.2	39556	289.1	32625	2	1	397	1292	3.5976	1.3968	0.3181	0.7974	+-	0.0404	2.5068	+-	0.635
290	1	290.2	5740707	290.1	326259	2	1	88.5	346.5	0.4653	1.4042	0.4898	0.128	+-	0.0205	0.2612	+-	0.0641
291	1	291.2	36911	291.1	32629	2	1	197.1	819.9	3.3306	1.4329	0.1072	0.4247	+-	0.0289	3.9626	+-	6.1091
292	1	292.2	42830	292.1	32635	2	1	97.5	355.5	2.8048	1.6732	0.0724	0.2487	+-	0.0302	3.4353	+-	4.3197
293	1	293.2	43312	293.1	32659	2	1	224.5	699.5	2.7184	1.4115	0.4168	0.6763	+-	0.0466	1.6225	+-	0.2743
294	1	294.2	41917	294.1	32696	2	1	101	415	2.3952	1.4229	0.0434	0.1503	+-	0.0206	3.4614	+-	4.3941
295	1	295.2	41807	295.1	32700	2	1	118.3	547.7	1.3272	1.3655	0.0724	0.135	+-	0.0168	1.8657	+-	0.5127
296	1	296.2	41919	296.1	32715	2	1	518.3	1749.7	5.1761	1.222	0.1809	0.8479	+-	0.0374	4.6879	+-	9.8767
297	5	297.4	40394	297.2	40892	4	2	309.6	1127.4	4.119	1.3396	0.1323	0.5689	+-	0.0314	4.3014	+-	7.6431
297	7	297.5	32727	297.1	33075	5	1	262.1	1174.9	4.132	1.3396	0.1803	0.753	+-	0.0402	4.1765	+-	7.0365
298	1	298.2	39926	298.1	32740	2	1	103.7	532.3	2.7591	0.8324	0.1209	0.421	+-	0.0359	3.4809	+-	4.4505
299	1	299.2	32758	299.1	32757	2	1	174.1	668.9	2.6496	1.4185	0.2041	0.4892	+-	0.0358	2.3965	+-	0.8315
300	3	300.3	32764	300.2	33833	3	2	207.1	773.9	3.7336	1.4655	0.1269	0.5074	+-	0.0342	3.9998	+-	6.2607
300	1	300.2	33833	300.1	33832	2	1	210.3	770.7	2.8316	1.4655	0.2718	0.5995	+-	0.0396	2.2056	+-	0.5921
301	1	301.2	39193	301.1	32796	2	1	250.6	1165.4	2.8629	1.1444	0.0648	0.2686	+-	0.0176	4.143	+-	6.8822
302	1	302.2	32799	302.1	32797	2	1	134.4	426.6	0.9019	2.5236	0.0292	0.0336	+-	0.009	1.1483	+-	0.1963
303	12	303.6	32800	303.2	43151	6	2	60.3	260.7	3.2771	1.1166	0.1494	0.5278	+-	0.0618	3.5322	+-	6.2436
303	9	303.5	43160	303.3	43152	5	3	53.6	267.4	1.1629	1.1166	0.1489	0.1984	+-	0.0303	1.332	+-	0.544
304	1	304.2	32832	304.1	32831	2	1	248.1	840.9	2.6174	1.2525	0.0938	0.2726	+-	0.0208	2.906	+-	5.2913
305	1	305.2	36958	305.1	32852	2	1	101	526	2.6859	1.7718	0.1162	0.4024	+-	0.0347	3.4615	+-	4.3946
306	1	306.2	32864	306.1	32860	2	1	313.6	1231.4	2.135	1.4992	0.161	0.3459	+-	0.0202	2.148	+-	0.4505
307	1	307.2	37841	307.1	32861	2	1	84.2	356.8	2.8387	1.5053	0.1158	0.3849	+-	0.0408	3.3249	+-	4.0194
308	1	308.2	32869	308.1	32866	2	1	382.9	1039.1	0.0277	3.1488	0.312	0.0058	+-	0.0024	0.0186	+-	0.0071
309	3	309.3	32915	309.2	32926	3	2	375.5	1301.5	3.0528	1.4112	0.1552	0.4585	+-	0.0243	2.9552	+-	1.1708
309	2	309.3	32915	309.1	32925	3	1	378.9	1298.1	2.4659	1.4112	0.2314	0.4696	+-	0.0248	2.0292	+-	0.3523
310	1	310.2	34718	310.1	32930	2	1	387.6	1379.4	4.332	1.2345	0.2002	0.7696	+-	0.0379	3.8438	+-	3.7207
311	1	311.2	36138	311.1	32942	2	1	102.2	416.8	3.0193	1.2363	0.1158	0.402	+-	0.0389	3.4705	+-	4.4203
312	1	312.2	43321	312.1	32953	2	1	100.5	376.5	1.454	1.1328	0.0884	0.1527	+-	0.0218	1.7274	+-	0.6769
313	1	313.2	32967	313.1	32964	2	1	131.5	621.5	2.5504	1.5041	0.3344	0.6308	+-	0.0465	1.8865	+-	0.4992
314	1	314.2	37795	314.1	32965	2	1	740.4	2940.6	5.7466	1.135	0.2321	1.1501	+-	0.0439	4.9554	+-	11.7983
315	3	315.3	43762	315.2	34229	3	2	208.9	640.1	4.7882	1.2625	0.2021	0.8095	+-	0.0597	4.0063	+-	6.288
315	1	315.2	34229	315.1	32966	2	1	162.9	686.1	0.6776	1.2625	0.4398	0.1815	+-	0.0179	0.4127	+-	0.074
316	3	316.3	32968	316.2	37312	3	2	39.2	161.8	1.8703	2.7825	0.1359	0.2782	+-	0.0483	2.0474	+-	1.1206
316	1	316.2	37312	316.1	36310	2	1	39.6	161.4	1.8485	2.7825	0.1472	0.2878	+-	0.0495	1.9548	+-	0.9919
317	1	317.2	40445	317.1	32974	2	1	208.8	1228.2	2.8959	1.4823	0.1119	0.4482	+-	0.0246	4.0062	+-	6.2873
318	1	318.2	39086	318.1	33006	2	1	153	609	3.2944	0.9922	0.113	0.4264	+-	0.0337	3.7726	+-	5.3899
319	1	319.2	37852	319.1	33064	2	1	237.1	893.9	2.793	1.5563	0.2237	0.5389	+-	0.0335	2.4093	+-	0.7244
320	1	320.2	33853	320.1	33068	2	1	90.1	347.9	3.5926	0.8675	0.1877	0.6335	+-	0.0636	3.3756	+-	4.1546
321	1	321.2	35101	321.1	33078	2	1	94.7	295.3	0.2388	2.0748	0.3697	0.0563	+-	0.0142	0.1523	+-	0.0437
322	1	322.2	36339	322.1	33090	2	1	105.8	506.2	3.2586	1.5331	0.1665	0.5822	+-	0.0475	3.4965	+-	4.4962
323	6	323.4	3355107	323.3	40635	4	3	149.7	342.3	5.1769	1.8787	0.0745	0.361	+-	0.0397	4.8466	+-	22.7026
323	1	323.2	44381	323.1	33097	2	1	144.3	347.7	1.3651	1.8787	0.1603	0.1794	+-	0.0251	1.119	+-	0.2379
324	1	324.2	43635	324.1	33105	2	1	253	932	2.8341	1.2888	0.0179	0.0745	+-	0.0093	4.1501	+-	6.9149
325	1	325.2	38401	325.1	35856	2	1	161.8	546.2	2.6758	1.5634	0.3204	0.6007	+-	0.047	1.8746	+-	0.4433
326	1	326.2	34447	326.1	33147	2	1	407	1267	2.9492	1.0241	0.2858	0.6115	+-	0.0316	2.1396	+-	0.3912
327	1	327.2	33163	327.1	33162	2	1	252.5	830.5	4.0665	1.4568	0.1744	0.6443	+-	0.0409	3.6947	+-	3.7838
328	1	328.2	33198	328.1	33197	2	1	172.8	517.2	3.5655	1.7256	0.1847	0.5646	+-	0.046	3.056	+-	6.4287
328	3	328.3	39277	328.2	33198	3	2	182.2	507.8	3.204	1.7256	0.3133	0.6764	+-	0.0545	2.1589	+-	0.5993
329	1	329.2	45827	329.1	33232	2	1	81.1	422.9	2.2265	1.6535	0.0765	0.2522	+-	0.0281	3.2968	+-	3.9466
330	1	330.2	42047	330.1	33252	2	1	380.8	1236.2	2.9739	1.6319	0.191	0.4962	+-	0.0266	2.5984	+-	0.7301
331	1	331.2	40356	331.1	40357	2	1	199.5	775.5	3.5037	1.1784	0.1124	0.4465	+-	0.0309	3.9719	+-	6.1467
332	1	332.2	33455	332.1	33276	2	1	588.3	1769.7	2.1536	1.1872	0.1847	0.3417	+-	0.0168	1.8496	+-	0.4669
333	1	333.2	36409	333.1	33279	2	1	105.3	476.7	2.9573	1.0445	0.1237	0.432	+-	0.0386	3.4926	+-	4.4848
334	1	334.2	5740672	334.1	33287	2	1	102.6	497.4	2.647	1.592	0.1001	0.3478	+-	0.032	3.4733	+-	4.4284
335	1	335.2	33305	335.1	33304	2	1	569.8	2163.2	1.5418	1.613	0.1398	0.2251	+-	0.0115	1.6105	+-	0.1696
336	1	336.2	44522	336.1	33314	2	1	831.6	2813.4	2.7029	1.3791	0.2166	0.4937	+-	0.0176	2.2789	+-	0.3271
337	1	337.2	3885570	337.1	33371	2	1	66.3	341.7	2.5045	0.6057	0.1227	0.3862	+-	0.0424	3.146	+-	3.5782
338	2	338.3	33413	338.1	33408	3	1	73.8	289.2	3.2056	0.8879	0.1607	0.5184	+-	0.0572	3.2256	+-	3.7679
338	1	338.2	3885620	338.1	33408	2	1	73.6	289.4	3.0959	0.8879	0.2208	0.6015	+-	0.0652	2.7241	+-	1.9553
339	1	339.2	33421	339.1	33420	2	1	187.8	775.2	3.5518	1.4467	0.1324	0.5197	+-	0.035	3.9264	+-	5.9649
339	2	339.3	35015	339.1	33420	3	1	213.5	749.5	2.6787	1.4467	0.341	0.6251	+-	0.042	1.8329	+-	0.3661
340	1	340.2	38220	340.1	33425	2	1	357.7	947.3	2.6482	1.6719	0.3807	0.6105	+-	0.0362	1.6037	+-	0.2123
341	2	341.3	41619	341.1	33436	3	1	140.1	543.9	3.9513	1.4059	0.1892	0.7013	+-	0.0557	3.707	+-	5.1621
341	1	341.2	33786	341.1	33436	2	1	126.7	557.3	3.6019	1.4059	0.1785	0.6483	+-	0.05	3.6311	+-	4.9111
342	1	342.2	34153	342.1	33437	2	1	185.6	741.4	3.8434	1.5558	0.1585	0.6211	+-	0.0416	3.9177	+-	5.9307
343	2	343.3	33669	343.1	33441	3	1	211.1	817.9	5.2333	1.5546	0.2887	1.1588	+-	0.0831	4.0141	+-	6.3202
343	3	343.3	33669	343.2	33442	3	2	218.3	810.7	4.2785	1.5546	0.3412	1.0117	+-	0.0693	2.9654	+-	1.5562
344	3	344.3	34999	344.2	33451	3	2	129.9	473.1	3.231	1.4519	0.1014	0.3701	+-	0.0346	3.6504	+-	4.9735
344	2	344.3	34999	344.1	33449	3	1	124	479	3.4728	1.4519	0.1443	0.5217	+-	0.0445	3.615	+-	4.8594
345	1	345.2	33461	345.1	33459	2	1	247.8	979.2	2.5544	1.1441	0.0945	0.2901	+-	0.0202	3.0697	+-	1.6747
346	1	346.2	33676	346.1	3346207	2	1	237.6	986.4	2.9286	1.4605	0.2396	0.6041	+-	0.0351	2.521	+-	0.836
347	1	347.2	5740323	347.1	3346209	2	1	445.4	1609.6	2.2589	1.3347	0.1464	0.3326	+-	0.0172	2.272	+-	0.443
348	1	348.2	35372	348.1	3346223	2	1	255.5	764.5	3.7561	1.827	0.446	0.9549	+-	0.065	2.1411	+-	0.4947
349	1	349.2	33469	349.1	33468	2	1	76.7	331.3	3.0724	1.1449	0.156	0.5079	+-	0.0523	3.2548	+-	3.8401
350	6	350.4	33475	350.3	41787	4	3	280.4	970.6	4.6762	1.3166	0.1864	0.7878	+-	0.0468	4.2272	+-	7.2768
350	3	350.3	41787	350.2	42621	3	2	306	945	2.1216	1.3166	0.1583	0.3074	+-	0.0213	1.9423	+-	0.9291
351	1	351.2	35199	351.1	33501	2	1	265.1	1087.9	2.7398	1.2783	0.0277	0.116	+-	0.011	4.185	+-	7.0765
352	1	352.2	40170	352.1	40111	2	1	531.9	2048.1	1.5977	1.6864	0.1141	0.2047	+-	0.0112	1.7949	+-	0.2212
353	3	353.3	33510	353.2	43240	3	2	170.9	705.1	3.3466	1.1534	0.117	0.4511	+-	0.0328	3.856	+-	5.6942
353	2	353.3	33510	353.1	37644	3	1	181.5	694.5	3.0477	1.1534	0.2109	0.5723	+-	0.0401	2.713	+-	1.2271
354	1	354.2	43124	354.1	33512	2	1	260	784	4.1734	1.9151	0.1125	0.4692	+-	0.0319	4.1706	+-	7.0093
355	1	355.2	41524	355.1	33538	2	1	288.3	962.7	3.9294	1.2409	0.4039	0.9773	+-	0.0627	2.4199	+-	0.666
356	1	356.2	43373	356.1	3354921	2	1	413.9	1584.1	3.0491	0.9898	0.0224	0.1011	+-	0.0084	4.5193	+-	8.8308
357	1	357.2	5740635	357.1	3354941	2	1	60.7	251.3	0.2908	1.5251	0.4393	0.0777	+-	0.0184	0.1768	+-	0.0598
358	1	358.2	39055	358.1	3354976	2	1	178.6	589.4	3.7651	1.071	0.1174	0.4567	+-	0.0363	3.889	+-	5.8194
359	1	359.2	37527	359.1	3355016	2	1	52.5	220.5	58.8528	0.5513	0.0073	0.7274	+-	0.0942	99	+-	0
360	1	360.2	41193	360.1	3355084	2	1	115.5	490.5	57.0726	0.8374	0.002	0.1963	+-	0.0223	99	+-	0
361	1	361.2	3355131	361.1	3355118	2	1	212	610	0.0147	4.6	99	0.0066	+-	0.0033	0	+-	0
362	1	362.2	34524	362.1	34521	2	1	561.3	1835.7	3.1129	1.4392	0.2055	0.5447	+-	0.0236	2.6499	+-	0.6429
363	1	363.2	8673970	363.1	3355155	2	1	71.1	210.9	0	4.6	99	0	+-	0	0	+-	0
364	1	364.2	39204	364.1	3355167	2	1	84	270	3.482	0.8675	0.255	0.6855	+-	0.077	2.688	+-	1.7463
365	1	365.2	34318	365.1	3355180	2	1	297.9	1001.1	3.669	1.3785	0.0739	0.3157	+-	0.0212	4.2725	+-	7.4983
366	1	366.2	38016	366.1	33574	2	1	78.6	398.4	3.0852	1.0772	0.1789	0.5856	+-	0.0551	3.2732	+-	3.8864
367	4	367.4	44382	367.1	33621	4	1	199.2	670.8	2.1297	1.6836	0.3566	0.5024	+-	0.0366	1.4088	+-	0.4
367	1	367.2	44219	367.1	33621	2	1	204.6	665.4	1.3908	1.6836	0.1503	0.199	+-	0.0192	1.3243	+-	0.3579
368	4	368.4	41489	368.1	40072	4	1	385.9	1291.1	5.1875	1.1433	0.2039	0.911	+-	0.0477	4.4667	+-	8.5281
368	10	368.5	33597	368.4	41489	5	4	359.6	1317.4	3.6967	1.1433	0.1903	0.6443	+-	0.0325	3.386	+-	2.1081
369	1	369.2	47729	369.1	33609	2	1	557.8	2088.2	4.1991	1.2577	0.1068	0.5066	+-	0.0208	4.743	+-	10.2451
370	1	370.2	33619	370.1	33613	2	1	814.6	2575.4	2.6911	1.5437	0.1082	0.301	+-	0.0127	2.7814	+-	0.6334
371	6	371.4	41295	371.3	33631	4	3	189.3	710.7	3.5973	1.7969	0.1174	0.4647	+-	0.0333	3.9564	+-	6.182
371	2	371.3	33631	371.1	41698	3	1	219.5	680.5	3.2136	1.7969	0.4294	0.809	+-	0.0568	1.8842	+-	0.6699
372	1	372.2	34017	372.1	34016	2	1	158.1	630.9	3.4466	1.1465	0.1278	0.4854	+-	0.0369	3.7973	+-	5.478
373	1	373.2	38808	373.1	33685	2	1	308.2	1101.8	3.3064	1.2319	0.0484	0.208	+-	0.0153	4.2982	+-	7.6268
374	1	374.2	40903	374.1	33721	2	1	103.8	319.2	2.8756	1.3513	0.5338	0.7894	+-	0.0821	1.4787	+-	0.3372
375	4	375.4	35498	375.1	36195	4	1	36.2	134.8	4.443	1.2442	0.175	0.7409	+-	0.1183	4.2332	+-	20.4039
375	1	375.2	39916	375.1	36195	2	1	24.3	146.7	1.164	1.2442	0.0237	0.0566	+-	0.0202	2.3918	+-	2.214
376	1	376.2	35522	376.1	33758	2	1	545.3	2274.7	4.7562	0.8556	0.1761	0.8324	+-	0.0332	4.7261	+-	10.1304
377	10	377.5	49997	377.4	34807	5	4	52.2	220.8	58.0215	0.8574	0.0053	0.5236	+-	0.0669	99	+-	3.2077
377	12	377.6	33763	377.2	36556	6	2	47.1	225.9	3.1535	0.8574	0.2314	0.6685	+-	0.0834	2.8885	+-	3.0309
378	1	378.2	36615	378.1	33782	2	1	279.8	1460.2	3.0452	1.2861	0.0946	0.3998	+-	0.0208	4.2256	+-	7.2691
379	1	379.2	33792	379.1	33791	2	1	159.3	764.7	4.2857	0.9571	0.2456	0.934	+-	0.0659	3.803	+-	5.4988
379	3	379.3	33790	379.2	33792	3	2	150.4	773.6	3.7006	0.9571	0.1974	0.7422	+-	0.0496	3.7601	+-	5.3457
380	2	380.3	34687	380.1	33800	3	1	256.5	931.5	4.3035	1.0897	0.1643	0.6837	+-	0.0408	4.1605	+-	6.9623
380	1	380.2	33807	380.1	33800	2	1	236.6	951.4	3.7047	1.0897	0.1274	0.5222	+-	0.0317	4.0999	+-	6.6891
381	1	381.2	40200	381.1	33804	2	1	227.8	939.2	3.7366	1.5322	0.1376	0.5603	+-	0.0337	4.0713	+-	6.5636
382	1	382.2	38512	382.1	38259	2	1	496.4	1687.6	5.0106	1.2516	0.1701	0.7921	+-	0.0353	4.6555	+-	9.667
383	1	383.2	37672	383.1	33824	2	1	225.3	821.7	3.5082	1.7521	0.0926	0.3762	+-	0.0264	4.0629	+-	6.5274
383	3	383.3	42624_166~550aa_	383.2	37672	3	2	257.4	789.6	3.0593	1.7521	0.3185	0.6683	+-	0.0432	2.0982	+-	0.4667
384	3	384.3	33852	384.2	36998	3	2	307.3	1033.7	3.3997	1.1609	0.045	0.1933	+-	0.0152	4.2958	+-	7.6146
384	2	384.3	33852	384.1	36695	3	1	310.8	1030.2	2.8407	1.1609	0.2031	0.496	+-	0.0292	2.4418	+-	0.6599
385	1	385.2	33914	385.1	33913	2	1	196.3	772.7	2.9519	1.4612	0.3257	0.6933	+-	0.0452	2.1285	+-	0.5555
386	1	386.2	33919	386.1	33918	2	1	64	254	2.6839	0.9584	0.1544	0.4258	+-	0.0523	2.757	+-	2.1895
387	1	387.2	41879	387.1	33971	2	1	106.6	556.4	3.6748	1.13	0.2251	0.7885	+-	0.0623	3.5021	+-	4.5127
388	1	388.2	42706	388.1	33999	2	1	228.3	740.7	2.4357	1.7988	0.3519	0.5662	+-	0.0384	1.6092	+-	0.2675
389	2	389.3	34024	389.1	34087	3	1	338.2	1092.8	4.6252	1.4383	0.1166	0.5526	+-	0.0309	4.7382	+-	13.074
389	1	389.2	34088	389.1	34087	2	1	308.7	1122.3	3.1591	1.4383	0.3787	0.7777	+-	0.0426	2.0538	+-	0.4027
390	8	390.5	34045	390.2	35250	5	2	643.7	1972.3	4.1309	1.5159	0.3711	0.9717	+-	0.0417	2.6185	+-	0.5764
390	1	390.2	35250	390.1	35248	2	1	614.9	2001.1	2.4844	1.5159	0.2836	0.5196	+-	0.0217	1.8323	+-	0.2156
391	1	391.2	46069	391.1	34054	2	1	64.7	220.3	3.1035	1.544	0.1359	0.4235	+-	0.0555	3.1156	+-	3.4815
392	3	392.3	43185	392.2	38400	3	2	210.2	716.8	4.4227	1.2173	0.1821	0.7304	+-	0.0505	4.011	+-	6.3071
392	2	392.3	43185	392.1	38071	3	1	215.6	711.4	3.2964	1.2173	0.3157	0.7305	+-	0.0503	2.3138	+-	0.6718
393	1	393.2	44790	393.1	43245	2	1	147.9	545.1	2.655	0.8914	0.3065	0.5968	+-	0.0473	1.947	+-	0.5081
394	1	394.2	50454	394.1	34089	2	1	18.3	56.7	3.749	1.5196	0.4358	0.9498	+-	0.2361	2.1796	+-	1.9424
395	1	395.2	34107	395.1	34105	2	1	265	905	2.3151	1.2223	0.1692	0.3653	+-	0.0246	2.1595	+-	0.4973
396	7	396.5	38784	396.1	38782	5	1	20	214	26.7888	1.5101	0.0051	0.5033	+-	0.0655	99	+-	0.2699
396	6	396.4	38783	396.3	38781	4	3	31.2	202.8	0.4237	1.5101	0.1233	0.0725	+-	0.0197	0.5883	+-	0.2699
397	2	397.3	34122	397.1	34123	3	1	118.8	343.2	3.7442	1.6358	0.1273	0.4517	+-	0.0467	3.5497	+-	24.93
397	3	397.3	34122	397.2	34124	3	2	110.1	351.9	2.5271	1.6358	0.2948	0.5366	+-	0.0531	1.8202	+-	0.502
398	1	398.2	34198	398.1	40048	2	1	269.5	1236.5	2.742	1.2557	0.0472	0.1983	+-	0.0141	4.1975	+-	7.1348
399	8	399.5	34436	399.2	34204	5	2	590.6	2103.4	4.2702	1.2064	0.0504	0.2776	+-	0.0134	5.504	+-	27.4321
399	6	399.4	34206	399.3	34205	4	3	494.7	2199.3	0.9632	1.2064	0.0846	0.1075	+-	0.0074	1.2707	+-	0.1192
400	8	400.5	34864	400.2	34222	5	2	77.8	255.2	4.4591	1.4895	0.2339	0.8422	+-	0.0994	3.6011	+-	6.0241
400	6	400.4	34224	400.3	34223	4	3	78.7	254.3	1.7291	1.4895	0.1152	0.2048	+-	0.0317	1.7772	+-	0.5624
401	1	401.2	7354433	401.1	34231	2	1	299	988	2.8252	1.4288	0.0963	0.2962	+-	0.0204	3.0751	+-	1.5356
403	1	403.2	34245	403.1	34244	2	1	112.3	454.7	3.239	1.3188	0.1333	0.472	+-	0.0421	3.5407	+-	4.6284
404	1	404.2	34280	404.1	34277	2	1	268.8	1060.2	4.2204	1.1454	0.1668	0.6999	+-	0.0392	4.1954	+-	7.1249
405	1	405.2	43644	405.1	43643	2	1	196.7	859.3	3.1296	1.5807	0.0947	0.3753	+-	0.0257	3.9612	+-	6.1033
406	1	406.2	59212	406.1	34302	2	1	79	254	1.0244	1.3455	1.1041	0.3493	+-	0.045	0.3163	+-	0.0769
407	1	407.2	34317	407.1	34316	2	1	202.9	628.1	3.8099	1.5889	0.0986	0.393	+-	0.0311	3.9846	+-	6.1983
407	2	407.3	34315	407.1	34316	3	1	201	630	2.1169	1.5889	0.096	0.2153	+-	0.0207	2.2425	+-	0.635
408	1	408.2	41158	408.1	38675	2	1	321.2	980.8	2.5681	1.3535	0.3412	0.5799	+-	0.0342	1.6993	+-	0.2524
409	1	409.2	34726	409.1	34359	2	1	189.5	605.5	2.0238	1.6738	0.1673	0.3085	+-	0.0267	1.8441	+-	0.3942
410	1	410.2	41945	410.1	41944	2	1	347.5	1416.5	5.2706	0.7861	0.2533	1.1114	+-	0.0649	4.388	+-	8.0948
412	1	412.2	35435	412.1	34421	2	1	477.9	1688.1	3.5945	1.3005	0.0492	0.2275	+-	0.0131	4.627	+-	9.4856
413	1	413.2	34440	413.1	34438	2	1	332.7	1140.3	3.5423	1.149	0.0584	0.2545	+-	0.0171	4.3554	+-	7.9218
414	1	414.2	38480	414.1	34480	2	1	57.2	206.8	2.4151	1.7981	0.148	0.3584	+-	0.0508	2.4213	+-	1.4986
415	1	415.2	34500	415.1	34499	2	1	138.4	680.6	4.0064	1.4446	0.0802	0.4547	+-	0.0336	5.6665	+-	70.375
416	1	416.2	34569	416.1	34568	2	1	568.9	2272.1	4.5582	1.0112	0.1489	0.7085	+-	0.0273	4.7578	+-	10.3465
417	7	417.5	32345	417.1	34586	5	1	255.1	788.9	4.1649	1.5783	0.1187	0.4935	+-	0.0332	4.1561	+-	6.9423
417	1	417.2	40406	417.1	34586	2	1	228.6	815.4	1.3583	1.5783	0.136	0.1893	+-	0.0168	1.3924	+-	0.2041
418	1	418.2	34611	418.1	34595	2	1	243.2	986.8	3.2584	1.373	0.0821	0.3384	+-	0.0223	4.1204	+-	6.7802
419	1	419.2	42398	419.1	39887	2	1	217.2	877.8	1.4913	1.5556	0.0984	0.1765	+-	0.0156	1.7927	+-	0.3451
420	5	420.4	34638	420.2	33206	4	2	150.4	500.6	4.1052	1.3314	0.1727	0.6495	+-	0.0531	3.7602	+-	5.346
420	6	420.4	34638	420.3	34637	4	3	174.2	476.8	1.1339	1.3314	0.1228	0.1298	+-	0.0176	1.057	+-	0.2093
421	3	421.3	37545	421.2	37544	3	2	469.3	1546.7	3.6042	1.379	0.116	0.4331	+-	0.0213	3.7331	+-	2.9202
421	1	421.2	37544	421.1	37543	2	1	488.7	1527.3	2.048	1.379	0.1923	0.3382	+-	0.0179	1.7592	+-	0.2206
422	1	422.2	44029	422.1	34667	2	1	119.8	432.2	3.025	1.0077	0.2338	0.5892	+-	0.0529	2.52	+-	1.1756
423	1	423.2	34673	423.1	34669	2	1	443.1	1638.9	3.0032	0.9734	0.2982	0.667	+-	0.0306	2.2366	+-	1.0316
424	1	424.2	41308	424.1	41307	2	1	304.3	976.7	3.8247	1.0551	0.0784	0.3362	+-	0.0223	4.2884	+-	7.5777
425	1	425.2	34685	425.1	34684	2	1	183.9	704.1	4.9395	1.2293	0.2698	1.0553	+-	0.0787	3.9107	+-	5.9031
426	7	426.5	38284	426.1	53427	5	1	668.5	2370.5	4.6054	1.6037	0.1214	0.5921	+-	0.0223	4.8788	+-	11.2127
426	1	426.2	53432	426.1	53427	2	1	735.5	2303.5	1.4168	1.6037	0.1437	0.1934	+-	0.0102	1.3456	+-	0.1882
427	2	427.3	45012	427.1	34695	3	1	368.5	1470.5	2.1843	1.6964	0.0645	0.1863	+-	0.0124	2.8902	+-	1.0855
427	3	427.3	45012	427.2	45668	3	2	369.5	1469.5	0.6545	1.6964	0.0599	0.0525	+-	0.0061	0.877	+-	0.1069
428	1	428.2	34706	428.1	34701	2	1	392.9	1593.1	3.6299	1.4465	0.09	0.4034	+-	0.02	4.4802	+-	8.6051
429	2	429.3	34703	429.1	42074	3	1	426.8	1475.2	4.2836	1.332	0.116	0.5269	+-	0.0257	4.5422	+-	8.9665
429	1	429.2	40787	429.1	42074	2	1	417.3	1484.7	1.3449	1.332	0.1145	0.1662	+-	0.0116	1.4518	+-	0.1626
430	2	430.3	34730	430.1	34728	3	1	162.7	578.3	3.3192	1.8737	0.3439	0.7798	+-	0.059	2.2673	+-	0.7286
430	3	430.3	34730	430.2	34729	3	2	173.8	567.2	3.3748	1.8737	0.3687	0.8026	+-	0.0616	2.1771	+-	0.6281
431	1	431.2	47253	431.1	34773	2	1	342.2	1034.8	2.3826	1.2175	0.0803	0.2065	+-	0.0158	2.5714	+-	0.7436
432	3	432.3	47611	432.2	35689	3	2	375.1	1547.9	3.6531	1.3946	0.098	0.4356	+-	0.0214	4.4454	+-	8.4085
432	2	432.3	47611	432.1	34776	3	1	405.6	1517.4	2.7147	1.3946	0.322	0.6266	+-	0.0294	1.946	+-	0.3064
433	1	433.2	39735	433.1	34777	2	1	189.5	740.5	2.5023	1.4334	0.2078	0.4693	+-	0.0329	2.259	+-	0.6679
434	1	434.2	34801	434.1	34800	2	1	142.7	634.3	3.9761	1.5953	0.1536	0.6588	+-	0.0479	4.2886	+-	11.0677
434	3	434.3	34799	434.2	34801	3	2	144.2	632.8	3.5699	1.5953	0.2417	0.7521	+-	0.0545	3.1121	+-	2.3213
435	4	435.4	36950	435.1	34809	4	1	132.4	524.6	3.4357	0.7087	0.139	0.5094	+-	0.0441	3.6644	+-	5.0196
435	3	435.3	34812	435.2	34811	3	2	138.5	518.5	2.7308	0.7087	0.5074	0.7556	+-	0.0629	1.4893	+-	0.4553
436	1	436.2	44117	436.1	34822	2	1	384.7	1469.3	2.9041	1.1368	0.1639	0.4702	+-	0.0235	2.8692	+-	1.0336
437	1	437.2	37277	437.1	37272	2	1	873.1	3083.9	4.0958	1.1927	0.0659	0.3307	+-	0.0124	5.0195	+-	11.833
438	1	438.2	34834	438.1	31277	2	1	127.4	484.6	4.6524	1.0152	0.2758	1.0026	+-	0.0914	3.6356	+-	4.9255
438	3	438.3	41082	438.2	34834	3	2	124.5	487.5	3.3467	1.0152	0.2765	0.728	+-	0.0604	2.6331	+-	1.3357
439	1	439.2	44021	439.1	34858	2	1	235.9	820.1	3.4644	1.4063	0.0752	0.3083	+-	0.0229	4.0976	+-	6.6787
440	2	440.3	37514	440.1	34907	3	1	287.1	1008.9	4.0474	1.3727	0.1237	0.5249	+-	0.0308	4.245	+-	7.3629
440	1	440.2	37515	440.1	34907	2	1	286.4	1009.6	2.8043	1.3727	0.205	0.5034	+-	0.0299	2.4554	+-	0.6995
441	1	441.2	43466	441.1	34954	2	1	198.3	872.7	3.2854	1.1658	0.1116	0.4427	+-	0.0289	3.9672	+-	6.1276
442	10	442.5	39874	442.4	39579	5	4	90.1	302.9	6.6462	1.2564	0.1586	0.9993	+-	0.1107	6.3019	+-	203.397
442	3	442.3	38466	442.2	34958	3	2	87.6	305.4	2.6986	1.2564	0.41	0.6812	+-	0.073	1.6612	+-	0.461
443	1	443.2	45922	443.1	37808	2	1	258.4	1004.6	3.4304	1.4452	0.0879	0.366	+-	0.0233	4.1659	+-	6.9875
444	1	444.2	34996	444.1	34995	2	1	53.8	249.2	2.071	1.1289	0.0649	0.1939	+-	0.031	2.9891	+-	3.2333
445	1	445.2	53515	445.1	34882	2	1	1310.5	4551.5	4.747	1.1598	0.0906	0.4879	+-	0.0137	5.3836	+-	15.6872
446	1	446.2	35035	446.1	35031	2	1	194.2	630.8	2.2488	1.2606	0.1445	0.3131	+-	0.0264	2.167	+-	0.5865
446	2	446.3	35037	446.1	35031	3	1	198.4	626.6	2.2923	1.2606	0.2477	0.4416	+-	0.034	1.7826	+-	0.3565
447	1	447.2	40124	447.1	39536	2	1	660.7	2615.3	4.5195	1.1646	0.1348	0.6567	+-	0.0237	4.87	+-	11.1473
448	1	448.2	35071	448.1	35070	2	1	1210.5	4009.5	4.4452	1.4389	0.0353	0.2021	+-	0.0079	5.7204	+-	25.5678
449	1	449.2	40725	449.1	35076	2	1	115.6	379.4	2.8737	1.3962	0.473	0.7601	+-	0.0708	1.6069	+-	0.5317
450	1	450.2	5740513	450.1	40256	2	1	293.3	909.7	3.1922	1.5431	0.3904	0.7707	+-	0.0464	1.974	+-	0.5781
451	5	451.4	44058	451.2	35138	4	2	345.8	1112.2	4.6855	1.2476	0.1561	0.6843	+-	0.0378	4.3844	+-	8.0753
451	4	451.4	44058	451.1	35137	4	1	359.1	1098.9	2.9607	1.2476	0.4247	0.74	+-	0.0417	1.7424	+-	0.252
452	1	452.2	44183	452.1	35140	2	1	274.4	937.6	0.1556	1.9322	0.1294	0.0205	+-	0.0047	0.1588	+-	0.0265
453	1	453.2	41810	453.1	35158	2	1	113.2	498.8	3.7836	0.6701	0.2092	0.7422	+-	0.0623	3.5471	+-	4.6478
454	1	454.2	35206	454.1	35205	2	1	186.5	794.5	3.656	1.7696	0.0619	0.314	+-	0.0237	5.0714	+-	27.4318
455	1	455.2	44355	455.1	35207	2	1	373.8	1234.2	2.4767	1.5288	0.1003	0.2675	+-	0.017	2.6684	+-	0.807
456	2	456.3	35228	456.1	35231	3	1	229.2	715.8	4.7649	1.1842	0.1943	0.7918	+-	0.054	4.0759	+-	6.5838
456	3	456.3	35228	456.2	35232	3	2	223.9	721.1	3.0103	1.1842	0.3891	0.7313	+-	0.0499	1.8797	+-	0.3793
457	1	457.2	37290	457.1	35257	2	1	129.8	617.2	2.4719	1.3786	0.0846	0.2862	+-	0.0251	3.3821	+-	3.4915
458	1	458.2	35491	458.1	35279	2	1	104.8	417.2	3.2268	1.2934	0.1346	0.4697	+-	0.0437	3.4888	+-	4.4736
459	1	459.2	35387	459.1	35384	2	1	329.8	975.2	2.8376	1.8712	0.2119	0.4875	+-	0.0295	2.3012	+-	0.5345
460	1	460.2	7354405	460.1	35395	2	1	169.9	505.1	2.8899	1.8245	0.4066	0.7046	+-	0.057	1.7328	+-	0.362
461	1	461.2	44272	461.1	35430	2	1	568.4	1618.6	3.0613	1.2762	0.3256	0.6634	+-	0.0301	2.0373	+-	0.2906
462	1	462.2	40587	462.1	35547	2	1	173.1	624.9	3.7693	1.4975	0.1381	0.5337	+-	0.0397	3.8654	+-	5.7297
463	1	463.2	44978	463.1	35553	2	1	229.1	769.9	3.2908	1.2552	0.0517	0.2105	+-	0.0185	4.0756	+-	6.5826
464	1	464.2	37814	464.1	35561	2	1	207.6	1004.4	3.3002	1.2929	0.125	0.5003	+-	0.0297	4.0017	+-	6.2689
465	1	465.2	39573	465.1	32595	2	1	98.6	384.4	2.3684	1.3914	0.0317	0.1091	+-	0.0178	3.4431	+-	4.3417
466	2	466.3	41975	466.1	35579	3	1	219.4	674.6	3.3918	1.5503	0.0977	0.3461	+-	0.0274	3.5427	+-	3.3199
466	1	466.2	35580	466.1	35579	2	1	219.1	674.9	2.0315	1.5503	0.2522	0.3921	+-	0.0299	1.555	+-	0.4163
467	3	467.3	39715	467.2	261610	3	2	352.4	1237.6	4.4779	1.5364	0.1512	0.6651	+-	0.0344	4.3987	+-	8.152
467	2	467.3	39715	467.1	33568	3	1	374.4	1215.6	3.0083	1.5364	0.3903	0.7331	+-	0.0383	1.8783	+-	0.2928
468	3	468.3	35720	468.2	35718	3	2	250.3	796.7	1.7411	1.4184	0.1261	0.2185	+-	0.0186	1.7324	+-	0.2981
468	2	468.3	35720	468.1	35719	3	1	261.6	785.4	1.5343	1.4184	0.163	0.224	+-	0.019	1.3745	+-	0.2775
469	7	469.5	41640	469.1	40038	5	1	170.9	510.1	4.351	1.7284	0.167	0.6441	+-	0.0518	3.856	+-	5.6941
469	6	469.4	42423	469.3	35763	4	3	168.2	512.8	2.5528	1.7284	0.276	0.5163	+-	0.0426	1.8709	+-	0.4328
470	1	470.2	35767	470.1	35766	2	1	254.7	921.3	1.2207	1.8747	0.1214	0.1585	+-	0.0143	1.3057	+-	0.1736
471	1	471.2	39493	471.1	39491	2	1	431.3	1557.7	4.5879	1.0446	0.0696	0.3922	+-	0.0198	5.6355	+-	38.2478
472	1	472.2	36103	472.1	35797	2	1	92.8	354.2	1.9203	1.2891	0.1151	0.2467	+-	0.0301	2.1423	+-	0.8222
473	4	473.4	35860	473.1	35857	4	1	399.3	1223.7	3.8557	1.7619	0.312	0.8331	+-	0.0435	2.6706	+-	0.783
473	1	473.2	36877	473.1	35857	2	1	414.8	1208.2	1.8486	1.7619	0.225	0.3277	+-	0.0197	1.4564	+-	0.1641
474	1	474.2	43571	474.1	35889	2	1	324.6	1094.4	2.6084	1.6215	0.3272	0.5913	+-	0.0327	1.8072	+-	0.2875
475	1	475.2	44513	475.1	35910	2	1	311.8	1698.2	1.2213	1.7	0.1264	0.1964	+-	0.0119	1.5545	+-	0.3136
476	1	476.2	35915	476.1	35914	2	1	399.8	1283.2	2.4451	1.1912	0.2559	0.4821	+-	0.0255	1.8837	+-	0.2853
477	1	477.2	36649	477.1	35923	2	1	357	1335	3.7238	1.4817	0.0894	0.3943	+-	0.0214	4.4083	+-	8.2044
478	8	478.5	40472	478.2	40471	5	2	137.3	483.7	3.9087	1.3518	0.1692	0.6247	+-	0.0517	3.6917	+-	5.1105
478	7	478.5	40472	478.1	40470	5	1	148.3	472.7	3.5055	1.3518	0.3496	0.8089	+-	0.0691	2.3142	+-	0.8104
479	3	479.3	35989	479.2	37490	3	2	248	715	2.8569	1.5928	0.1982	0.4663	+-	0.0332	2.3532	+-	1.6556
479	2	479.3	35989	479.1	37211	3	1	236.2	726.8	1.7181	1.5928	0.2102	0.298	+-	0.0238	1.4177	+-	0.2072
480	1	480.2	37727	480.1	36000	2	1	165.5	740.5	3.597	1.4741	0.1594	0.6108	+-	0.0411	3.8315	+-	5.6031
481	1	481.2	38133	481.1	36005	2	1	415.2	1456.8	5.0139	0.9743	0.19	0.8591	+-	0.0422	4.5215	+-	8.844
482	4	482.4	36049	482.1	42686	4	1	639.7	1739.3	5.2205	1.5661	0.1706	0.7541	+-	0.0328	4.4213	+-	75.1231
482	1	482.2	43303	482.1	42686	2	1	642.2	1736.8	2.2388	1.5661	0.2346	0.3968	+-	0.0188	1.6913	+-	0.1767
483	5	483.4	39458	483.2	36994	4	2	296	952	3.3477	1.7981	0.126	0.4219	+-	0.0266	3.3484	+-	11.0941
483	4	483.4	39458	483.1	36055	4	1	328.4	919.6	2.2957	1.7981	0.2758	0.4526	+-	0.0286	1.6408	+-	0.2321
484	1	484.2	41359	484.1	36099	2	1	69.5	224.5	0.8533	2.6931	0.1085	0.0967	+-	0.0219	0.8912	+-	0.2354
485	3	485.3	36126	485.2	37366	3	2	206.2	651.8	3.1231	1.3104	0.224	0.568	+-	0.0409	2.5359	+-	0.9149
485	1	485.2	37366	485.1	37359	2	1	190.1	667.9	3.5907	1.3104	0.4447	0.9375	+-	0.0689	2.1081	+-	0.5499
486	1	486.2	44150	486.1	36142	2	1	69.7	320.3	0.0556	1.8937	0.1564	0.0094	+-	0.0055	0.0603	+-	0.0308
487	1	487.2	38362	487.1	326186	2	1	124.7	631.3	2.6704	1.0381	0.097	0.3512	+-	0.0286	3.6193	+-	4.8731
488	1	488.2	39974	488.1	39973	2	1	333.3	1055.7	2.4741	1.2838	0.1527	0.3538	+-	0.0222	2.3164	+-	0.5421
489	1	489.2	53585	489.1	36251	2	1	199.8	592.2	3.2267	1.9738	0.2799	0.6522	+-	0.0487	2.3302	+-	0.7127
490	1	490.2	36276	490.1	36275	2	1	227.2	981.8	3.3021	1.5003	0.1017	0.4137	+-	0.0259	4.0694	+-	6.5552
491	1	491.2	36284	491.1	36283	2	1	280.5	934.5	2.1945	1.5475	0.1945	0.3739	+-	0.0246	1.9229	+-	0.3579
492	1	492.2	36292	492.1	36290	2	1	155	526	4.152	1.9793	1.0277	1.3925	+-	0.1394	1.355	+-	0.2724
493	1	493.2	36373	493.1	36372	2	1	280.5	985.5	0.0925	1.6076	0.3419	0.0216	+-	0.0047	0.0632	+-	0.0155
494	4	494.4	38726	494.1	36428	4	1	931.4	2725.6	3.4372	1.4523	0.1676	0.5059	+-	0.0182	3.018	+-	0.8072
494	6	494.4	38726	494.3	38725	4	3	939.8	2717.2	2.1728	1.4523	0.2056	0.3634	+-	0.0141	1.7677	+-	0.1608
495	1	495.2	37565	495.1	36465	2	1	111	441	2.9031	1.5228	0.1715	0.4908	+-	0.0442	2.8623	+-	1.907
496	1	496.2	36498	496.1	46078	2	1	320.5	1029.5	5.5604	1.0714	0.2504	1.0835	+-	0.0688	4.3273	+-	7.7756
497	1	497.2	36507	497.1	36506	2	1	296.5	1023.5	1.9849	1.193	0.0768	0.1787	+-	0.0145	2.3284	+-	1.8381
498	1	498.2	45880	498.1	36510	2	1	197.6	771.4	2.542	1.6737	0.2723	0.5484	+-	0.0365	2.0143	+-	0.4787
499	1	499.2	41086	499.1	36520	2	1	197.4	762.6	4.1386	1.9089	0.1662	0.679	+-	0.0448	4.0858	+-	7.1873
500	1	500.2	36973	500.1	36531	2	1	192.8	773.2	3.4962	1.3597	0.1196	0.472	+-	0.0323	3.9462	+-	6.0433
500	3	500.3	36546	500.2	36973	3	2	186.1	779.9	2.7156	1.3597	0.2405	0.5628	+-	0.0375	2.3398	+-	0.7477
501	1	501.2	43652	501.1	36543	2	1	145.6	442.4	2.0878	1.6566	0.1487	0.2878	+-	0.0298	1.9356	+-	1.4464
502	1	502.2	37743	502.1	37742	2	1	172.9	730.1	3.7156	1.5851	0.1596	0.6168	+-	0.0416	3.8645	+-	5.726
503	1	503.2	36567	503.1	36566	2	1	233.1	675.9	2.5329	1.3599	0.0852	0.225	+-	0.0206	2.6398	+-	0.9846
503	3	503.3	36568	503.2	36567	3	2	227.2	681.8	1.9876	1.3599	0.182	0.312	+-	0.0254	1.7142	+-	0.3058
504	4	504.4	64879	504.1	36627	4	1	301.7	1147.3	4.5014	1.3916	0.1504	0.6896	+-	0.0371	4.5845	+-	11.2824
504	6	504.4	64879	504.3	39976	4	3	320.8	1128.2	3.6224	1.3916	0.2549	0.733	+-	0.0398	2.876	+-	1.142
505	2	505.3	37732	505.1	36692	3	1	668.3	2226.7	2.183	1.6432	0.1359	0.2949	+-	0.0135	2.1694	+-	0.9026
505	3	505.3	37732	505.2	36693	3	2	699.3	2195.7	2.057	1.6432	0.2708	0.4154	+-	0.0174	1.5342	+-	0.1392
506	1	506.2	40748	506.1	36731	2	1	72.1	254.9	2.446	1.6658	0.3377	0.5693	+-	0.0656	1.6859	+-	0.5241
507	1	507.2	36780	507.1	36779	2	1	375.5	1133.5	2.7321	1.5817	0.3287	0.6038	+-	0.0328	1.837	+-	0.2775
508	1	508.2	36833	508.1	45368	2	1	302.9	1293.1	3.4431	1.0977	0.0963	0.4128	+-	0.0227	4.2851	+-	7.5611
509	1	509.2	36843	509.1	36838	2	1	143	442	4.4201	1.4027	0.2004	0.7458	+-	0.0644	3.7221	+-	5.2138
510	5	510.4	43936	510.2	3772692	4	2	378.8	1295.2	4.2057	1.4507	0.1144	0.5095	+-	0.0265	4.4528	+-	8.4503
510	4	510.4	43936	510.1	3772542	4	1	373	1301	2.4361	1.4507	0.2837	0.5197	+-	0.0272	1.8319	+-	0.2767
511	1	511.2	42291	511.1	36845	2	1	93.2	398.8	3.5743	1.5419	0.1984	0.6748	+-	0.0616	3.4013	+-	4.2249
512	5	512.4	36891	512.2	36894	4	2	86.6	336.4	2.9906	1.544	0.1171	0.3919	+-	0.0429	3.3461	+-	4.0754
512	2	512.3	46813	512.1	36893	3	1	87.9	335.1	1.8525	1.544	0.2506	0.3808	+-	0.0418	1.5197	+-	0.3856
513	3	513.3	36908	513.2	3772676	3	2	315.1	998.9	3.4872	1.4927	0.2324	0.6486	+-	0.0376	2.7914	+-	1.0317
513	1	513.2	3772676	513.1	36907	2	1	328.8	985.2	2.7394	1.4927	0.3752	0.6445	+-	0.0374	1.7179	+-	0.2554
514	1	514.2	36917	514.1	36916	2	1	327	978	3.4899	1.517	0.3117	0.7489	+-	0.0437	2.4028	+-	1.7672
515	1	515.2	42875	515.1	36933	2	1	71.9	279.1	3.6251	1.1699	0.2161	0.6931	+-	0.0766	3.207	+-	3.7225
516	1	516.2	53557	516.1	45343	2	1	363.8	1778.2	3.2492	1.0891	0.0904	0.3999	+-	0.0188	4.4224	+-	8.2816
517	1	517.2	53428	517.1	37024	2	1	174.8	809.2	3.0245	1.0255	0.1006	0.3895	+-	0.0273	3.8726	+-	5.7569
518	1	518.2	37446	518.1	37445	2	1	455.2	1539.8	2.9057	1.3151	0.1343	0.3919	+-	0.0198	2.9192	+-	1.0145
518	2	518.3	37028	518.1	37445	3	1	462.5	1532.5	2.6762	1.3151	0.1971	0.4588	+-	0.0225	2.3275	+-	0.4668
519	1	519.2	40900	519.1	38591	2	1	88.1	361.9	3.1282	1.8375	0.1425	0.4787	+-	0.0479	3.359	+-	4.1098
519	2	519.3	37035	519.1	38591	3	1	86.9	363.1	2.2945	1.8375	0.2025	0.4345	+-	0.0442	2.1457	+-	0.8534
520	1	520.2	37914	520.1	37070	2	1	127.3	673.7	2.7487	1.1133	0.1108	0.4026	+-	0.0307	3.6348	+-	4.9231
521	1	521.2	37131	521.1	37130	2	1	300.4	1175.6	1.5088	1.1672	0.0907	0.1655	+-	0.0129	1.8235	+-	0.3051
522	1	522.2	37189	522.1	37188	2	1	214.2	817.8	4.5503	0.8234	0.2136	0.8598	+-	0.0578	4.0251	+-	6.3665
523	1	523.2	38413	523.1	37194	2	1	105.7	395.3	2.3775	1.3457	0.2271	0.4613	+-	0.0444	2.031	+-	0.6685
524	1	524.2	43746	524.1	37197	2	1	424.5	1489.5	3.7598	1.3784	0.0698	0.3169	+-	0.0173	4.5383	+-	8.9428
525	1	525.2	41480	525.1	42364	2	1	254.6	933.4	3.3564	0.9825	0.07	0.2907	+-	0.0207	4.1547	+-	6.936
526	1	526.2	43282	526.1	37253	2	1	388.5	1561.5	3.7237	1.3464	0.0978	0.4374	+-	0.0215	4.4718	+-	8.5572
527	1	527.2	38301	527.1	37268	2	1	88.6	295.4	2.6768	1.6059	0.2133	0.4821	+-	0.0532	2.2604	+-	0.9787
528	1	528.2	37405	528.1	37278	2	1	109	341	1.9049	1.7309	0.1287	0.2405	+-	0.0303	1.8686	+-	0.536
529	1	529.2	47272	529.1	37280	2	1	136.7	493.3	2.9691	1.5968	0.24	0.5867	+-	0.0486	2.4441	+-	0.998
530	1	530.2	39587	530.1	37297	2	1	204.2	848.8	1.2063	1.3536	0.1681	0.2052	+-	0.0173	1.2204	+-	0.2029
531	2	531.3	37318	531.1	35834	3	1	69.9	206.1	3.571	1.4408	0.1616	0.5145	+-	0.0672	3.1848	+-	3.6693
531	6	531.4	39020	531.3	37318	4	3	62.6	213.4	1.7008	1.4408	0.0944	0.1785	+-	0.0319	1.8917	+-	0.7284
532	1	532.2	37633	532.1	37356	2	1	363.3	1475.7	3.4552	1.2635	0.0785	0.3469	+-	0.0186	4.4213	+-	8.2755
533	1	533.2	8674026	533.1	34553	2	1	676.7	2461.3	4.5555	0.9537	0.1211	0.5922	+-	0.0221	4.8879	+-	11.2806
534	1	534.2	43679	534.1	37378	2	1	147.1	599.9	2.8224	1.9082	0.0677	0.2533	+-	0.0236	3.7436	+-	5.2878
535	2	535.3	37428	535.1	43450	3	1	889.4	2986.6	4.4774	1.3467	0.0825	0.4202	+-	0.015	5.0929	+-	12.9283
535	3	535.3	37428	535.2	43451	3	2	857.5	3018.5	2.9055	1.3467	0.1144	0.3569	+-	0.0132	3.1214	+-	0.9635
536	1	536.2	37685	536.1	37467	2	1	181.9	796.1	3.4284	1.2606	0.1312	0.5121	+-	0.034	3.9027	+-	5.8723
537	1	537.2	37481	537.1	37480	2	1	49.9	268.1	1.9452	1.4216	0.0789	0.2288	+-	0.0336	2.9009	+-	2.9903
538	1	538.2	40053	538.1	37483	2	1	65.3	255.7	2.4189	1.4216	0.0674	0.2113	+-	0.0322	3.1346	+-	3.552
539	1	539.2	43712	539.1	37485	2	1	196.8	754.2	2.4206	1.3149	0.2059	0.4488	+-	0.0314	2.1796	+-	0.5921
540	21	540.7	36966	540.6	37562	7	6	138.7	578.3	3.2865	1.3475	0.1273	0.471	+-	0.0374	3.6993	+-	5.136
540	6	540.4	37577	540.3	37576	4	3	136.5	580.5	0.1616	1.3475	0.4426	0.0435	+-	0.0088	0.0982	+-	0.0284
541	1	541.2	44227	541.1	37657	2	1	385.8	1465.2	1.9013	1.6096	0.0983	0.2177	+-	0.0137	2.2139	+-	0.4419
542	1	542.2	41581	542.1	37662	2	1	227.1	633.9	3.0141	1.5561	0.3522	0.6765	+-	0.0492	1.9209	+-	0.8807
543	6	543.4	41652	543.3	41651	4	3	245.3	822.7	4.5807	1.4646	0.1821	0.7517	+-	0.0477	4.1269	+-	6.8093
543	1	543.2	37704	543.1	37703	2	1	208.2	859.8	2.9811	1.4646	0.1987	0.5564	+-	0.035	2.7996	+-	1.2828
544	1	544.2	53561	544.1	3771934	2	1	1230.4	4010.6	1.7044	1.6022	0.3324	0.3861	+-	0.0123	1.1615	+-	0.1009
545	3	545.3	40049	545.2	3772456	3	2	414.7	1217.3	2.8415	1.4493	0.2229	0.5022	+-	0.027	2.2533	+-	0.4482
545	2	545.3	40049	545.1	3772159	3	1	391.1	1240.9	2.3076	1.4493	0.246	0.4434	+-	0.0242	1.8028	+-	0.2605
546	1	546.2	41449	546.1	41448	2	1	221.3	711.7	2.2674	1.4546	0.107	0.2536	+-	0.0216	2.3713	+-	0.714
547	1	547.2	40915	547.1	3772641	2	1	185.6	681.4	3.3103	1.3765	0.086	0.3371	+-	0.0267	3.9176	+-	5.9301
547	2	547.3	3772349	547.1	3772641	3	1	187.7	679.3	2.86	1.3765	0.1984	0.5086	+-	0.0365	2.5627	+-	0.9928
548	1	548.2	43514	548.1	37729	2	1	150.6	716.4	2.7548	1.5546	0.0853	0.3208	+-	0.0252	3.7608	+-	5.3482
548	3	548.3	42008	548.2	43514	3	2	144.9	722.1	3.5235	1.5546	0.1772	0.6612	+-	0.0447	3.7321	+-	5.2481
549	1	549.5	36626	549.4	35528	2	1	108.7	464.3	4.6084	0.7725	0.3049	1.0724	+-	0.1043	3.5166	+-	4.5558
550	3	550.3	37739	550.2	37738	3	2	139.5	544.5	3.1587	1.7523	0.101	0.3741	+-	0.0322	3.7034	+-	5.1499
550	1	550.2	37738	550.1	37737	2	1	155.5	528.5	2.2217	1.7523	0.1721	0.3537	+-	0.0314	2.0555	+-	0.5687
551	1	551.2	37756	551.1	38315	2	1	162.1	794.9	3.241	1.3477	0.1369	0.5224	+-	0.0346	3.8162	+-	5.5467
552	1	552.2	39665	552.1	37781	2	1	165.5	764.5	0.6451	1.5698	0.2852	0.1487	+-	0.0151	0.5214	+-	0.0865
553	1	553.2	41239	553.1	37842	2	1	223.7	604.3	1.4413	1.8852	0.1473	0.1874	+-	0.0195	1.2722	+-	0.1776
554	1	554.2	40849	554.1	37853	2	1	271.3	1135.7	2.0297	1.474	0.0901	0.2296	+-	0.0161	2.5475	+-	0.8096
555	1	555.2	43613	555.1	43612	2	1	368.5	1569.5	3.6797	1.4179	0.1069	0.474	+-	0.0227	4.432	+-	8.3345
556	1	556.2	41677	556.1	37903	2	1	154.6	544.4	3.6843	1.2753	0.133	0.5029	+-	0.0407	3.7808	+-	5.419
557	1	557.2	34805	557.1	34189	2	1	344.9	1449.1	3.5532	1.0373	0.0966	0.4233	+-	0.0218	4.3824	+-	8.0646
558	2	558.5	34806	558.3	35909	3	1	388.5	1348.5	5.5544	1.5813	0.2453	1.0967	+-	0.0592	4.4716	+-	8.5562
558	3	558.5	34806	558.4	37980	3	2	412.6	1324.4	4.2299	1.5813	0.4608	1.1033	+-	0.0593	2.3944	+-	0.5387
559	1	559.2	41316	559.1	37983	2	1	181.1	682.9	3.6559	1.3993	0.1303	0.508	+-	0.0364	3.8991	+-	5.8584
560	1	560.2	37989	560.1	37988	2	1	82.8	349.2	3.089	1.6233	0.1476	0.4889	+-	0.0494	3.3119	+-	3.9856
561	1	561.2	38210	561.1	38020	2	1	391.2	1534.8	3.9932	1.6354	0.1182	0.5291	+-	0.0251	4.477	+-	8.5867
562	1	562.2	44787	562.1	38047	2	1	126.2	386.8	2.4508	1.489	0.3707	0.5762	+-	0.0547	1.5545	+-	0.3361
563	35	563.8	32896	563.6	33482	9	7	102.4	422.6	3.4038	1.4988	0.1348	0.5039	+-	0.0461	3.7385	+-	6.2973
563	27	563.7	33485	563.5	33481	8	6	116.4	408.6	2.5987	1.4988	0.3689	0.6281	+-	0.0566	1.7026	+-	0.4212
564	3	564.3	41634	564.2	41636	3	2	562.5	2023.5	3.9694	1.2385	0.0781	0.3709	+-	0.0166	4.7492	+-	10.2875
564	1	564.2	41636	564.1	41635	2	1	550	2036	2.7036	1.2385	0.1735	0.4476	+-	0.0191	2.5806	+-	0.5936
565	1	565.2	38202	565.1	38198	2	1	112.7	478.3	2.6751	1.5311	0.0754	0.2673	+-	0.0274	3.5432	+-	4.636
566	1	566.2	32695	566.1	32694	2	1	321.9	983.1	2.3856	1.8069	0.2667	0.4738	+-	0.0287	1.7766	+-	0.2778
567	1	567.4	39230	567.3	38264	2	1	360	930	3.1242	1.5493	0.2885	0.6169	+-	0.037	2.1381	+-	0.9503
568	1	568.2	38325	568.1	38323	2	1	100.7	328.3	2.369	1.5381	0.2844	0.4964	+-	0.0518	1.7455	+-	0.4777
569	1	569.2	40276	569.1	38373	2	1	367.5	952.5	3.0242	2.1772	0.1359	0.3639	+-	0.0239	2.6777	+-	2.9566
570	1	570.2	42326	570.1	38447	2	1	194.4	744.6	1.7621	0.9382	0.1381	0.2563	+-	0.0213	1.8556	+-	0.3949
571	1	571.2	43011	571.1	43010	2	1	138.1	557.9	3.1389	1.2783	0.1055	0.3901	+-	0.0328	3.6962	+-	5.1257
572	3	572.5	33010	572.4	33608	3	2	148.9	586.1	3.6822	1.0026	0.156	0.5856	+-	0.0447	3.7527	+-	5.3196
572	2	572.5	33010	572.3	33607	3	1	130.3	604.7	3.7008	1.0026	0.195	0.7121	+-	0.0535	3.6526	+-	4.981
573	1	573.2	39907	573.1	38488	2	1	415.3	1672.7	3.0657	1.3281	0.0338	0.1529	+-	0.0104	4.5218	+-	8.8456
574	2	574.3	40389	574.1	38503	3	1	46.5	193.5	2.7974	1.9017	0.161	0.4638	+-	0.0636	2.8804	+-	3.0151
574	1	574.2	38521	574.1	38503	2	1	52.3	187.7	1.8966	1.9017	0.2563	0.3872	+-	0.0564	1.5108	+-	0.6715
575	3	575.3	43483	575.2	38572	3	2	181.4	703.6	3.2948	1.3574	0.0963	0.3756	+-	0.0285	3.9006	+-	5.8643
575	1	575.2	38572	575.1	38571	2	1	192.1	692.9	2.2036	1.3574	0.0932	0.2361	+-	0.0209	2.5322	+-	3.3692
576	3	576.3	43981	576.2	38620	3	2	195.5	686.5	3.4619	1.3447	0.2783	0.7328	+-	0.0517	2.633	+-	1.0658
576	1	576.2	38620	576.1	38575	2	1	201.9	680.1	1.01	1.3447	1.0362	0.3394	+-	0.0271	0.3275	+-	0.0489
577	1	577.2	42759	577.1	38592	2	1	63.2	209.8	2.0796	2.3754	0.3901	0.509	+-	0.0663	1.3049	+-	0.55
578	1	578.2	43457	578.1	38612	2	1	166.4	727.6	2.7491	0.9284	0.0648	0.2484	+-	0.0211	3.836	+-	5.6197
579	1	579.2	5740359	579.1	38631	2	1	402.4	1151.6	4.1993	2.504	0.0705	0.3171	+-	0.0199	4.4981	+-	8.7078
580	3	580.3	38689	580.2	38664	3	2	404.4	1200.6	2.4416	1.7717	0.2634	0.4774	+-	0.0261	1.8127	+-	0.2594
580	1	580.2	38664	580.1	38662	2	1	408.8	1196.2	2.8183	1.7717	0.4285	0.7012	+-	0.0369	1.6365	+-	0.2069
581	1	581.2	38668	581.1	38667	2	1	150.8	560.2	2.1376	1.5733	0.2648	0.4485	+-	0.0365	1.6938	+-	0.3659
582	1	582.2	38677	582.1	38674	2	1	193.1	772.9	4.2931	1.445	0.2033	0.8025	+-	0.0528	3.9473	+-	6.0475
583	1	583.2	45894	583.1	40938	2	1	539.5	1884.5	4.7329	1.2898	0.1438	0.6786	+-	0.0287	4.718	+-	10.0761
584	1	584.2	38722	584.1	38721	2	1	612.8	1925.2	0.7316	1.8135	0.3392	0.1658	+-	0.0101	0.489	+-	0.0417
585	1	585.2	43105	585.1	2768687	2	1	499.5	2257.5	1.3497	1.0459	0.1344	0.2077	+-	0.0107	1.5448	+-	0.1669
586	1	586.4	36537	586.3	42032	2	1	184.2	613.8	3.2103	1.7065	0.4774	0.8543	+-	0.0637	1.7894	+-	0.3733
587	3	587.3	53431	587.2	39661	3	2	351.7	1196.3	4.0067	1.376	0.0991	0.4355	+-	0.0244	4.3971	+-	8.1434
587	1	587.2	39661	587.1	39660	2	1	349.2	1198.8	2.7566	1.376	0.2734	0.5744	+-	0.0306	2.1012	+-	0.4022
588	3	588.3	38878	588.2	45525	3	2	97	395	2.8617	1.7304	0.1006	0.3452	+-	0.0359	3.4313	+-	4.3086
588	7	588.5	43422	588.1	38743	5	1	97.9	394.1	1.9299	1.7304	0.2979	0.4379	+-	0.0431	1.4701	+-	0.3435
589	1	589.2	40935	589.1	38753	2	1	369.1	1214.9	2.01	1.1617	0.0629	0.1498	+-	0.012	2.3826	+-	0.561
590	6	590.4	42323	590.3	42320	4	3	224.7	816.3	4.452	1.1744	0.1908	0.7749	+-	0.0508	4.0609	+-	6.5188
590	1	590.2	42319	590.1	42318	2	1	215.9	825.1	3.3215	1.1744	0.0849	0.3421	+-	0.0246	4.0311	+-	6.3916
591	2	591.3	317935	591.1	38818	3	1	338.5	1053.5	3.9951	1.5098	0.2347	0.7427	+-	0.0418	3.1645	+-	1.6228
591	1	591.2	39908	591.1	38818	2	1	339.6	1052.4	3.0127	1.5098	0.3301	0.6716	+-	0.0376	2.0347	+-	0.3747
592	1	592.2	48844	592.1	38915	2	1	188.7	897.3	3.771	1.1682	0.1768	0.6948	+-	0.0423	3.9302	+-	5.9797
593	20	593.7	38954	593.5	34217	7	5	323.7	1140.3	4.8712	1.354	0.1971	0.8543	+-	0.0467	4.3348	+-	7.814
593	1	593.2	34218	593.1	326244	2	1	308	1156	1.0305	1.354	0.1284	0.1414	+-	0.0119	1.1018	+-	0.1839
594	2	594.3	38975	594.1	38972	3	1	150.1	569.9	3.304	1.5187	0.1068	0.4016	+-	0.0332	3.7584	+-	5.3398
594	3	594.3	38975	594.2	38973	3	2	166.9	553.1	2.0622	1.5187	0.2461	0.4019	+-	0.0337	1.6334	+-	0.3225
595	2	595.3	40683	595.1	34901	3	1	180.8	557.2	6.0137	1.579	0.2183	1.0677	+-	0.0898	4.8915	+-	21.9262
595	3	595.3	40683	595.2	39003	3	2	188.9	549.1	3.9871	1.579	0.6608	1.1747	+-	0.1029	1.7776	+-	0.6452
596	1	596.2	39041	596.1	39040	2	1	204.6	914.4	2.8408	1.5665	0.0667	0.2661	+-	0.0197	3.9906	+-	6.223
597	1	597.2	43819	597.1	39095	2	1	250.6	1051.4	4.1282	0.7603	0.173	0.7166	+-	0.0414	4.1429	+-	6.8819
598	1	598.2	35040	598.1	35034	2	1	186.1	590.9	4.9056	1.4083	0.2337	0.9159	+-	0.0721	3.9196	+-	5.9381
598	2	598.3	39156	598.1	35034	3	1	173.6	603.4	7.4037	1.4083	1.0519	2.4954	+-	0.5075	2.3723	+-	0.8073
599	1	599.2	37232	599.1	39165	2	1	460.6	1717.4	3.3447	1.3031	0.0392	0.1803	+-	0.0113	4.5994	+-	9.3135
600	1	600.2	39284	600.1	39270	2	1	130.7	526.3	3.2324	1.1971	0.1197	0.4376	+-	0.0368	3.6546	+-	4.9874
601	2	601.3	40204	601.1	39279	3	1	207.7	710.3	3.9438	1.4757	0.1322	0.529	+-	0.037	4.0019	+-	6.2696
601	1	601.2	39280	601.1	39279	2	1	206.9	711.1	2.9913	1.4757	0.3028	0.6564	+-	0.0448	2.1677	+-	0.5687
602	3	602.3	4379884	602.2	7354435	3	2	45.6	194.4	3.0438	1.5783	0.2026	0.5805	+-	0.0768	2.865	+-	2.9856
602	1	602.2	7354435	602.1	39327	2	1	37.1	202.9	2.5808	1.5783	0.1928	0.5225	+-	0.0692	2.7096	+-	2.7037
603	1	603.2	41811	603.1	39338	2	1	146.6	492.4	2.3103	1.8698	0.1133	0.2755	+-	0.0275	2.431	+-	0.9474
604	1	604.2	38445	604.1	317944	2	1	116.1	456.9	3.3918	1.0872	0.1435	0.5117	+-	0.0449	3.5659	+-	4.7053
605	1	605.4	39343	605.3	32296	2	1	105.9	464.1	2.9424	1.3116	0.1163	0.4067	+-	0.0372	3.4968	+-	4.4971
606	1	606.2	39393	606.1	39392	2	1	385.3	1222.7	1.914	1.5593	0.1531	0.2743	+-	0.0174	1.792	+-	0.2589
607	1	607.2	39419	607.1	39418	2	1	393.6	1154.4	2.7905	0.834	0.2181	0.4866	+-	0.0274	2.2312	+-	0.7996
608	1	608.2	39440	608.1	39439	2	1	380.5	1350.5	2.2064	1.0924	0.2313	0.425	+-	0.0226	1.8373	+-	0.2758
609	2	609.3	42185	609.1	39469	3	1	261.2	722.8	2.9525	1.9296	0.1949	0.4694	+-	0.0332	2.4087	+-	0.6897
609	1	609.2	39470	609.1	39469	2	1	279.4	704.6	2.3531	1.9296	0.304	0.4753	+-	0.0341	1.5637	+-	0.2285
610	1	610.2	41712	610.1	39476	2	1	68	232	1.973	1.3643	0.133	0.2653	+-	0.0391	1.9951	+-	1.9545
611	1	611.2	41476	611.1	39479	2	1	216.8	779.2	3.9531	1.0803	0.1196	0.5065	+-	0.0343	4.2337	+-	8.3481
612	1	612.2	42589	612.1	39490	2	1	192.8	653.2	3.0226	1.9385	0.1977	0.5235	+-	0.0383	2.648	+-	1.0944
613	1	613.2	42160	613.1	39564	2	1	448.8	1579.2	4.0035	1.3301	0.09	0.4123	+-	0.0204	4.5799	+-	9.1932
614	1	614.2	39609	614.1	39608	2	1	298.8	1051.2	4.0985	1.5875	0.2074	0.7401	+-	0.0415	3.5688	+-	2.9446
615	1	615.2	39621	615.1	39619	2	1	55.5	334.5	2.7502	0.9851	0.189	0.5693	+-	0.0581	3.0119	+-	3.2811
616	1	616.2	44072	616.1	39666	2	1	130.4	499.6	3.0044	1.256	0.0848	0.3096	+-	0.0297	3.6528	+-	4.9815
617	1	617.2	41222	617.1	39668	2	1	84.7	380.3	3.2511	0.9573	0.1753	0.5835	+-	0.0551	3.3293	+-	4.031
618	1	618.2	39726	618.1	39725	2	1	55.7	175.3	0.1276	4.6	0.0821	0.0115	+-	0.0082	0.1402	+-	0.0556
619	5	619.4	39741	619.2	39742	4	2	183.7	632.3	3.9037	1.1873	0.1389	0.543	+-	0.0403	3.9102	+-	5.9012
619	1	619.2	39742	619.1	39739	2	1	182.8	633.2	1.5905	1.1873	0.0733	0.1384	+-	0.0159	1.8876	+-	0.424
620	1	620.2	43829	620.1	39761	2	1	394.3	1099.7	2.1653	1.6017	0.1122	0.2337	+-	0.0165	2.0828	+-	0.3697
621	1	621.2	39820	621.1	39819	2	1	203	934	2.7882	1.4713	0.0666	0.2653	+-	0.0194	3.9849	+-	6.1997
622	1	622.2	39885	622.1	39884	2	1	160.4	712.6	3.0843	1.7355	0.1057	0.4026	+-	0.0297	3.8081	+-	5.5171
623	1	623.2	41027	623.1	40012	2	1	430.4	1432.6	1.6772	1.7134	0.0992	0.1805	+-	0.0123	1.8191	+-	0.2535
624	2	624.3	40118	624.1	40117	3	1	268.2	928.8	3.9743	1.4757	0.1183	0.4962	+-	0.0307	4.1938	+-	7.1177
624	3	624.3	40118	624.2	40119	3	2	260.9	936.1	3.0636	1.4757	0.2092	0.5598	+-	0.0338	2.6766	+-	0.9763
625	1	625.2	40667	625.1	40134	2	1	364.4	1105.6	3.5375	1.6122	0.3424	0.7989	+-	0.0437	2.3329	+-	1.3873
626	1	626.2	41285	626.1	40189	2	1	85.5	304.5	2.423	1.5514	0.2219	0.4567	+-	0.0501	2.0576	+-	0.7689
627	2	627.3	40234	627.1	40235	3	1	235	803	3.116	1.212	0.3225	0.7039	+-	0.0455	2.1825	+-	0.5438
627	1	627.2	40236	627.1	40235	2	1	250	788	0.1251	1.212	0.6232	0.0364	+-	0.0069	0.0584	+-	0.0158
628	1	628.2	40239	628.1	40238	2	1	152.5	462.5	0.3832	1.3503	0.8384	0.1219	+-	0.0173	0.1454	+-	0.0337
629	1	629.2	38831	629.1	38146	2	1	117.5	443.5	1.8593	3.7529	0.008	0.0229	+-	0.0073	2.8724	+-	9.3015
630	1	630.2	40287	630.1	40285	2	1	228.4	881.6	3.229	1.0366	0.1789	0.5535	+-	0.0347	3.0939	+-	7.0728
631	1	631.2	36233	631.1	3355045	2	1	48.5	227.5	0.2575	0.8222	0.1718	0.0465	+-	0.0146	0.2705	+-	0.0906
632	2	632.3	40339	632.1	42401	3	1	289.2	826.8	3.8733	1.3578	0.2361	0.7023	+-	0.0444	2.9743	+-	5.4019
632	1	632.2	59169	632.1	42401	2	1	288.5	827.5	3.7036	1.3578	0.3664	0.8531	+-	0.0553	2.3284	+-	1.2826
633	1	633.2	40347	633.1	40346	2	1	165.4	656.6	3.4212	1.0371	0.1207	0.4625	+-	0.0346	3.8313	+-	5.6023
634	1	634.2	38632	634.1	35981	2	1	319.2	1174.8	3.6204	1.1036	0.0832	0.3598	+-	0.0213	4.3244	+-	7.7603
634	3	634.3	41135	634.2	38632	3	2	319.6	1174.4	2.9258	1.1036	0.1923	0.5137	+-	0.0281	2.6713	+-	0.876
635	1	635.2	41161	635.1	246488	2	1	182.5	789.5	4.7444	1.1005	0.2983	1.097	+-	0.0816	3.6776	+-	4.3513
636	3	636.5	31978	636.4	38643	3	2	197.6	762.4	3.6512	1.4518	0.1274	0.5052	+-	0.0345	3.9645	+-	6.1166
636	1	636.4	38643	636.3	33308	2	1	162	798	2.6912	1.4518	0.0798	0.3044	+-	0.0231	3.8159	+-	5.5456
637	2	637.3	40479	637.1	43261	3	1	99.2	329.8	3.4004	1.6776	0.127	0.4377	+-	0.0466	3.4476	+-	4.3547
637	1	637.2	43263	637.1	43261	2	1	109.4	319.6	2.3987	1.6776	0.1301	0.2955	+-	0.0358	2.2721	+-	0.8939
638	5	638.4	40800	638.2	41473	4	2	181.5	499.5	4.4821	1.488	0.1588	0.6195	+-	0.0506	3.9009	+-	5.8654
638	3	638.3	40619	638.2	41473	3	2	181.8	499.2	3.0514	1.488	0.3757	0.7045	+-	0.0572	1.8754	+-	0.4187
639	1	639.2	41521	639.1	40623	2	1	264.2	1022.8	1.6794	1.5981	0.1119	0.2129	+-	0.0162	1.9024	+-	0.3593
640	1	640.2	5740528	640.1	43362	2	1	230.5	903.5	1.7177	1.05	0.1064	0.2115	+-	0.0171	1.9878	+-	0.4286
641	1	641.2	42399	641.1	40684	2	1	347.9	1257.1	4.2538	1.0106	0.3271	0.9806	+-	0.0554	2.998	+-	1.2865
642	1	642.2	41313	642.1	40836	2	1	255.8	824.2	1.1986	1.592	0.0423	0.0628	+-	0.009	1.4845	+-	0.2164
643	1	643.2	40957	643.1	40956	2	1	394.5	1150.5	2.5535	1.1173	0.2573	0.49	+-	0.0275	1.9046	+-	0.2949
644	6	644.4	43120	644.3	41736	4	3	145.8	412.2	4.2755	1.2803	0.1625	0.6071	+-	0.0558	3.7369	+-	5.2647
644	16	644.7	5740101	644.1	41734	7	1	143.5	414.5	1.5792	1.2803	0.3913	0.376	+-	0.0374	0.9608	+-	0.1743
645	1	645.2	41036	645.1	41035	2	1	94.7	304.3	3.4287	1.5322	0.128	0.4369	+-	0.0483	3.4127	+-	4.2566
646	1	646.2	43169	646.1	41120	2	1	77.8	381.2	1.7182	1.4119	0.0387	0.1101	+-	0.018	2.841	+-	2.2158
647	1	647.2	41133	647.1	41132	2	1	146.4	504.6	3.1104	0.9487	0.0676	0.2528	+-	0.0257	3.7396	+-	5.2741
648	1	648.2	5740122	648.1	41147	2	1	236.4	771.6	3.8644	0.7039	0.2422	0.743	+-	0.0504	3.0671	+-	4.5681
649	6	649.4	42485	649.3	3355175	4	3	94.7	304.3	6.3527	1.3168	0.5023	1.7143	+-	0.3377	3.4131	+-	4.2576
649	3	649.3	3355175	649.2	5740653	3	2	90.5	308.5	7.3287	1.3168	1.4908	2.6401	+-	0.8563	1.771	+-	0.5202
650	1	650.2	42689	650.1	41269	2	1	619.7	2065.3	1.4309	1.5272	0.0432	0.078	+-	0.0064	1.8065	+-	0.2079
651	1	651.2	41340	651.1	41324	2	1	122	340	4.1583	1.8381	0.1641	0.5911	+-	0.0587	3.6027	+-	4.8205
652	1	652.2	44149	652.1	41326	2	1	509.2	1794.8	3.4209	1.3887	0.0294	0.1375	+-	0.0094	4.6747	+-	9.7905
653	3	653.3	41452	653.2	41454	3	2	195.2	674.8	2.8121	1.2645	0.1015	0.3139	+-	0.0256	3.0935	+-	1.9469
653	1	653.2	41454	653.1	41453	2	1	200.1	669.9	0.3424	1.2645	0.1456	0.0486	+-	0.0087	0.3337	+-	0.0539
654	1	654.2	42789	654.1	41475	2	1	303.3	1280.7	3.0026	1.554	0.052	0.2227	+-	0.0149	4.2861	+-	7.5663
655	4	655.4	41496	655.1	41482	4	1	152	466	3.7357	1.42	0.3629	0.8697	+-	0.0741	2.3966	+-	0.8901
655	5	655.4	41496	655.2	41483	4	2	140.4	477.6	3.3359	1.42	0.3908	0.8211	+-	0.0686	2.1011	+-	0.6342
656	3	656.3	41575	656.2	41583	3	2	191.9	618.1	4.4993	1.6695	0.1548	0.6539	+-	0.0478	4.2242	+-	8.7609
656	1	656.2	41583	656.1	41578	2	1	204.8	605.2	2.6287	1.6695	0.2071	0.4453	+-	0.0348	2.1501	+-	0.559
657	1	657.2	41579	657.1	41576	2	1	112	515	2.5382	0.7662	0.0735	0.2602	+-	0.026	3.5391	+-	4.6234
658	1	658.2	41596	658.1	41595	2	1	303.5	959.5	1.1091	2.5617	0.1736	0.1724	+-	0.0147	0.9935	+-	0.1485
659	3	659.3	43385	659.2	43231	3	2	175.2	697.8	3.334	1.3638	0.1183	0.4453	+-	0.033	3.7648	+-	4.985
659	6	659.4	48535	659.3	43385	4	3	199.9	673.1	1.684	1.3638	0.1451	0.2389	+-	0.0217	1.647	+-	0.5487
660	1	660.2	45396	660.1	41697	2	1	251.6	774.4	2.459	1.1493	0.3785	0.5843	+-	0.039	1.544	+-	0.3475
661	4	661.6	34487	661.3	32190	4	1	105.1	344.9	3.4916	1.6669	0.1303	0.455	+-	0.047	3.491	+-	4.48
661	6	661.6	34487	661.5	33318	4	3	101	349	1.7189	1.6669	0.122	0.219	+-	0.0281	1.7955	+-	1.1158
662	1	662.2	34849	662.1	32358	2	1	107	343	2.815	1.2863	0.0392	0.1372	+-	0.0215	3.5049	+-	4.5211
663	1	663.8	3355079	663.7	41682	2	1	118.4	379.6	2.8731	1.4487	0.0391	0.1401	+-	0.0207	3.5803	+-	4.7499
664	1	664.2	45247	664.1	41806	2	1	119.1	489.9	2.7685	1.3468	0.0769	0.2757	+-	0.0275	3.5849	+-	4.7644
665	1	665.2	42002	665.1	42001	2	1	386.4	1599.6	1.0146	1.4396	0.0645	0.0885	+-	0.0078	1.3718	+-	0.2921
666	1	666.2	49804	666.1	41829	2	1	239.8	999.2	2.2198	1.4195	0.1596	0.3665	+-	0.0234	2.2962	+-	0.6228
667	1	667.2	44254	667.1	38116	2	1	522.3	1898.7	3.1815	0.9779	0.2128	0.5898	+-	0.0251	2.7717	+-	0.7811
669	5	669.4	41895	669.2	41897	4	2	843.8	2714.2	4.3791	1.3542	0.0678	0.3425	+-	0.0135	5.0534	+-	12.593
669	1	669.2	41897	669.1	41896	2	1	830.3	2727.7	1.481	1.3542	0.0762	0.1289	+-	0.0074	1.692	+-	0.315
670	1	670.2	48311	670.1	36897	2	1	423	1560	3.729	1.4504	0.0772	0.3503	+-	0.0182	4.5355	+-	8.9264
671	2	671.5	40830	671.3	40827	3	1	111.8	323.2	7.9368	1.7228	1.2917	2.8086	+-	5.3074	2.1745	+-	0.7803
671	1	671.4	40828	671.3	40827	2	1	108.9	326.1	3.7529	1.7228	0.8778	1.2088	+-	0.1401	1.3772	+-	0.3655
672	1	672.2	40834	672.1	40833	2	1	134.2	753.8	3.405	0.8608	0.1858	0.6829	+-	0.0464	3.6745	+-	5.053
673	1	673.2	42046	673.1	42045	2	1	212.4	633.6	0.0328	4.6079	0.0407	0.0016	+-	0.0016	0.0388	+-	0.0139
674	3	674.3	34939	674.2	34947	3	2	239.2	705.8	4.096	1.5938	0.1852	0.646	+-	0.0442	3.4881	+-	2.958
674	1	674.2	34947	674.1	34945	2	1	229	716	3.0085	1.5938	0.3199	0.6619	+-	0.0451	2.0691	+-	0.4768
675	1	675.5	42086	675.4	42082	2	1	267	792	2.8861	1.2344	0.1389	0.3753	+-	0.0268	2.7026	+-	2.4014
676	1	676.2	7354436	676.1	42361	2	1	123.5	413.5	1.5071	2.1046	0.1521	0.2202	+-	0.026	1.4474	+-	0.2973
677	1	677.2	42883	677.1	42385	2	1	211.3	766.7	2.6562	1.2566	0.4033	0.6709	+-	0.0447	1.6636	+-	0.2976
678	1	678.2	42410	678.1	42409	2	1	137.1	483.9	3.3967	1.519	0.1103	0.4072	+-	0.0365	3.6907	+-	5.107
679	1	679.2	43990	679.1	42438	2	1	207.8	1049.2	2.4415	1.5493	0.0455	0.1822	+-	0.0145	4.0026	+-	6.2723
680	1	680.2	44409	680.1	42539	2	1	408	1602	4.1306	1.2556	0.1285	0.5792	+-	0.0266	4.5085	+-	8.7681
681	1	681.2	42542	681.1	42541	2	1	209	799	3.1561	1.09	0.0697	0.2791	+-	0.0218	4.0068	+-	6.2898
682	1	682.2	42608	682.1	42601	2	1	216	828	3.5087	1.6314	0.1049	0.423	+-	0.0287	4.0315	+-	6.3932
683	1	683.2	50102	683.1	50101	2	1	148.1	502.9	3.9309	1.6028	0.158	0.5924	+-	0.0486	3.7484	+-	5.3045
683	2	683.3	43701	683.1	50101	3	1	148.1	502.9	1.8294	1.6028	0.2427	0.3567	+-	0.0324	1.4694	+-	0.279
684	1	684.2	46246	684.1	43447	2	1	107.1	657.9	1.8745	1.643	0.0444	0.1557	+-	0.0167	3.5055	+-	4.5228
685	1	685.2	42981	685.1	42764	2	1	549.7	1733.3	2.4178	1.4844	0.3055	0.5208	+-	0.0233	1.7048	+-	0.1943
686	1	686.2	42788	686.1	42787	2	1	113	460	3.4463	0.9582	0.1578	0.5597	+-	0.0484	3.5458	+-	4.6438
687	1	687.2	43839	687.1	42819	2	1	956.8	3069.2	4.2401	1.327	0.5338	1.1704	+-	0.044	2.1927	+-	0.2731
688	1	688.2	42827	688.1	42826	2	1	75.7	254.3	3.2068	1.6719	0.2036	0.5636	+-	0.0652	2.7676	+-	2.0411
689	1	689.2	44642	689.1	42871	2	1	665.2	2283.8	4.0981	1.1605	0.0706	0.3439	+-	0.0148	4.8751	+-	11.1849
690	3	690.3	246604	690.2	42823	3	2	140.3	486.7	5.7061	1.2327	0.2922	1.2336	+-	0.1283	4.2212	+-	10.2065
690	2	690.3	246604	690.1	37207	3	1	130.4	496.6	4.2121	1.2327	0.9063	1.3745	+-	0.1476	1.5165	+-	0.3154
691	1	691.2	42917	691.1	42915	2	1	134	472	3.5419	0.9776	0.1288	0.4733	+-	0.0415	3.6732	+-	5.0487
692	1	692.2	42945	692.1	42944	2	1	596.5	2436.5	3.7267	1.4844	0.0778	0.373	+-	0.0152	4.7933	+-	10.5929
693	1	693.4	41522	693.3	39057	2	1	267	954	2.9281	1.4559	0.164	0.4615	+-	0.0285	2.814	+-	1.1542
694	1	694.2	36043	694.1	36939	2	1	226.6	709.4	3.1857	1.7104	0.2227	0.5756	+-	0.0398	2.5847	+-	0.9298
695	1	695.2	5740505	695.1	43098	2	1	483.7	1568.3	5.1788	1.2651	0.1788	0.8289	+-	0.0383	4.6361	+-	9.5426
696	1	696.2	5740765	696.1	43125	2	1	29.1	138.9	0.4931	1.13	0.2321	0.1044	+-	0.0291	0.4498	+-	0.1753
697	1	697.2	43189	697.1	43183	2	1	231.2	848.8	3.1838	1.1917	0.0584	0.2385	+-	0.019	4.0824	+-	6.612
698	1	698.2	43424	698.1	43294	2	1	290.1	909.9	3.7942	1.7015	0.0733	0.3119	+-	0.0219	4.2528	+-	7.401
699	1	699.2	43318	699.1	41533	2	1	207.8	710.2	3.4869	1.0573	0.1031	0.3915	+-	0.0293	3.7974	+-	4.7793
700	1	700.2	43378	700.1	31518	2	1	231.7	947.3	3.4619	1.3542	0.1071	0.4373	+-	0.0275	4.0841	+-	6.6195
701	1	701.2	40020	701.1	40019	2	1	305.9	996.1	2.2098	1.5191	0.17	0.3431	+-	0.0224	2.0181	+-	0.3866
702	1	702.2	43716	702.1	43715	2	1	454.6	1714.4	3.3322	1.2419	0.041	0.1884	+-	0.0116	4.5895	+-	9.2524
702	3	702.3	43523	702.2	43716	3	2	427.1	1741.9	3.4841	1.2419	0.0731	0.3323	+-	0.0166	4.5428	+-	8.9697
703	1	703.2	43560	703.1	43559	2	1	70	353	2.6254	1.308	0.1425	0.4384	+-	0.0457	3.0758	+-	3.1754
704	1	704.2	43624	704.1	43623	2	1	314.6	1023.4	4.7532	1.2343	0.1728	0.7454	+-	0.0426	4.3135	+-	7.7049
704	7	704.5	43620	704.1	43623	5	1	283.6	1054.4	3.0168	1.2343	0.3721	0.7407	+-	0.0416	1.9904	+-	0.3877
705	1	705.2	49809	705.1	43645	2	1	203.7	609.3	2.5281	1.773	0.2125	0.437	+-	0.0347	2.0565	+-	0.4975
706	1	706.2	43649	706.1	43648	2	1	71.6	312.4	1.03	1.7604	0.0959	0.1245	+-	0.0213	1.2987	+-	0.3247
707	1	707.2	43681	707.1	43678	2	1	504.3	1526.7	2.5264	1.3134	0.309	0.5415	+-	0.0257	1.7523	+-	0.2153
708	3	708.3	43722	708.2	43721	3	2	270	1044	3.7723	1.6117	0.1183	0.4967	+-	0.0289	4.1988	+-	7.1413
708	1	708.2	43721	708.1	43720	2	1	272	1042	1.4347	1.6117	0.1385	0.2091	+-	0.0158	1.5094	+-	0.3913
709	1	709.2	47900	709.1	45432	2	1	424.1	1495.9	4.8564	1.2223	0.1744	0.7914	+-	0.0378	4.5374	+-	8.9379
710	1	710.2	50143	710.1	45848	2	1	60.2	191.8	2.6238	3.1416	0.3992	0.6432	+-	0.0872	1.6111	+-	0.7575
711	1	711.2	32221	711.1	32188	2	1	180.3	803.7	2.9652	1.3684	0.0863	0.3361	+-	0.0246	3.896	+-	5.8464
712	1	712.2	49893	712.1	33527	2	1	148.3	415.7	2.2284	1.5999	0.1571	0.3082	+-	0.0322	1.9612	+-	1.2049
713	1	713.2	50350	713.1	50044	2	1	30.4	155.6	1.815	2.3985	0.0733	0.1974	+-	0.04	2.6917	+-	2.9171
714	2	714.3	50437	714.1	43567	3	1	63.7	242.3	3.8818	1.6004	0.2212	0.7466	+-	0.0919	3.3757	+-	4.941
714	6	714.4	43569	714.3	50437	4	3	67.6	238.4	2.8273	1.6004	0.3955	0.7047	+-	0.0833	1.7816	+-	1.2328
716	2	716.3	42922	716.1	48531	3	1	169.2	727.8	2.2788	1.1012	0.0108	0.0417	+-	0.0077	3.8482	+-	5.665
716	1	716.2	49260	716.1	48531	2	1	162.1	734.9	1.7027	1.1012	0.0157	0.0461	+-	0.0081	2.931	+-	1.7262
717	9	717.5	36963	717.3	37274	5	3	67.4	220.6	3.959	1.6279	0.2232	0.7275	+-	0.0897	3.2595	+-	17.5744
717	3	717.3	37274	717.2	35438	3	2	69.4	218.6	3.1662	1.6279	0.5756	0.8962	+-	0.1155	1.5571	+-	0.4548
718	3	718.3	5740580	718.2	5740603	3	2	133.7	454.3	3.784	1.1693	0.1504	0.552	+-	0.048	3.6716	+-	5.0436
718	4	718.4	5740745	718.1	5740423	4	1	123.4	464.6	3.8958	1.1693	0.1896	0.6846	+-	0.0595	3.6113	+-	4.8477
719	1	719.2	5740529	719.1	3354863	2	1	404	1024	0	4.6	99	0	+-	0	0	+-	0
720	1	720.2	59216	720.1	59215	2	1	948.2	2288.8	0.0327	6.0229	0.9019	0.0106	+-	0.0022	0.0117	+-	0.0035
721	3	721.3	34112	721.2	8674099	3	2	428.8	1257.2	4.4943	1.4066	0.1009	0.4587	+-	0.0248	4.5457	+-	8.9871
721	2	721.3	34112	721.1	3354934	3	1	415.9	1270.1	6.7666	1.4066	0.5571	1.8857	+-	0.1605	3.3849	+-	1.9574
722	36	722.6	38910	722.5	38839	9	8	185.4	522.6	2.8048	1.9474	0.1971	0.4523	+-	0.0383	2.2956	+-	2.2231
722	21	722.4	36961	722.3	36960	7	6	174.9	533.1	0.4006	1.9474	0.3963	0.097	+-	0.0142	0.2448	+-	0.045
723	1	723.2	38293	723.1	38292	2	1	119.7	618.3	3.4953	0.9204	0.194	0.696	+-	0.0516	3.5886	+-	4.776
724	2	724.3	40061	724.1	5740817	3	1	84.8	302.2	4.4222	1.5636	0.2861	0.9529	+-	0.1087	3.3305	+-	4.0341
724	1	724.2	318128	724.1	5740817	2	1	87.2	299.8	2.0263	1.5636	0.4273	0.5188	+-	0.0568	1.2142	+-	0.2647
725	2	725.3	38015	725.1	32199	3	1	310	1679	2.6435	1.4808	0.058	0.2495	+-	0.014	4.3024	+-	7.6482
725	5	725.4	45326	725.2	33274	4	2	212.8	1776.2	2.7735	1.4808	0.1377	0.5535	+-	0.0244	4.0204	+-	6.3467

## Sheet: Agam
Agam_dup	gene_pair	A_group_no	A_geneid	B_group_no	B_geneid	A	B	S	N	t	kappa	omega	dN	+-	SE	dS	+-	SE
1	1	1.2	1272353	1.1	1277405	2	1	116.8	540.2	2.7367	1.5749	0.0946	0.3376	+-	0.0301	3.5703	+-	4.7188
2	1	2.2	1276150	2.1	5667074	2	1	406.3	1060.7	0.1373	1.5235	0.1778	0.0201	+-	0.0044	0.1129	+-	0.0181
2	3	2.3	1269965	2.2	1276150	3	2	377.1	1089.9	4.802	1.5235	0.1055	0.5034	+-	0.0286	4.7717	+-	162.196
3	3	3.3	1280011	3.2	5668157	3	2	47.1	195.9	2.3031	1.9312	0.0892	0.2576	+-	0.0417	2.8892	+-	3.0323
3	1	3.2	5668157	3.1	5668156	2	1	49.8	193.2	2.543	1.9312	0.1062	0.3113	+-	0.0476	2.9305	+-	3.1136
4	2	4.3	1276046	4.1	1275083	3	1	260.4	732.6	2.7334	1.6525	0.3037	0.569	+-	0.0388	1.8738	+-	0.3491
4	3	4.3	1276046	4.2	1280007	3	2	239.5	753.5	3.7787	1.6525	0.188	0.6168	+-	0.0411	3.2815	+-	10.3797
5	1	5.2	1277222	5.1	1277221	2	1	371.6	1650.4	1.202	2.0147	0.0821	0.1311	+-	0.0096	1.5978	+-	0.2067
6	1	6.2	1281585	6.1	3290488	2	1	347.3	2025.7	1.3466	1.9694	0.1045	0.1991	+-	0.011	1.9058	+-	0.5454
7	1	7.2	1276212	7.1	3289993	2	1	183.1	647.9	1.7914	1.2823	0.1302	0.2416	+-	0.022	1.8557	+-	1.1015
8	1	8.2	1275529	8.1	3291783	2	1	294.6	1067.4	2.5725	1.4486	0.1099	0.3115	+-	0.0202	2.8357	+-	1.1304
9	1	9.2	1279171	9.1	1279170	2	1	372.6	1286.4	2.7332	1.217	0.3103	0.6077	+-	0.0311	1.9584	+-	0.3248
9	3	9.3	1280329	9.2	1279171	3	2	369.1	1289.9	4.4422	1.217	0.1434	0.6358	+-	0.0324	4.4334	+-	8.3417
10	2	10.3	1275307	10.1	4577781	3	1	77.6	210.4	3.6175	2.2261	1.7097	1.3577	+-	0.2105	0.7941	+-	0.1733
10	1	10.2	4577782	10.1	4577781	2	1	76	212	3.6657	2.2261	0.8904	1.1835	+-	0.1657	1.3291	+-	0.485
11	1	11.2	1269260	11.1	1271440	2	1	204.3	857.7	3.188	1.9057	0.0916	0.3654	+-	0.0252	3.9897	+-	6.2192
12	1	12.2	1281161	12.1	1281162	2	1	221	886	1.6467	2.0567	0.1003	0.1966	+-	0.0165	1.9614	+-	1.4963
13	1	13.2	1275614	13.1	1273056	2	1	200.3	759.7	3.8991	1.2782	0.1496	0.5945	+-	0.0397	3.9748	+-	6.1582
14	1	14.2	1274751	14.1	1274750	2	1	221	649	3.3432	1.4752	0.0766	0.2742	+-	0.0238	3.5815	+-	22.6004
15	1	15.2	5667880	15.1	3291475	2	1	222.2	779.8	4.3867	0.8579	0.1787	0.7242	+-	0.0478	4.0526	+-	6.483
16	1	16.2	1273440	16.1	1273441	2	1	150.8	617.2	2.0734	1.4763	0.1013	0.252	+-	0.0231	2.4885	+-	1.0062
17	3	17.3	1269866	17.2	1269562	3	2	147.6	512.4	3.4989	1.7481	0.825	1.1135	+-	0.0979	1.3497	+-	0.2408
17	4	17.4	1276930	17.1	1269564	4	1	141.4	518.6	4.8556	1.7481	0.2589	1.0034	+-	0.0835	3.8753	+-	6.4236
18	1	18.2	1270460	18.1	1279370	2	1	230.9	813.1	2.565	1.9482	0.0478	0.1582	+-	0.0152	3.3086	+-	2.3755
19	1	19.2	1279429	19.1	1279406	2	1	223.6	649.4	1.5689	1.9095	0.1975	0.2563	+-	0.0231	1.2978	+-	0.3128
19	3	19.3	1272177	19.2	1279429	3	2	218.9	654.1	4.5052	1.9095	0.1614	0.6521	+-	0.0464	4.0413	+-	6.4349
20	1	20.2	1272049	20.1	1272050	2	1	249.1	1457.9	2.3744	1.7512	0.0531	0.2197	+-	0.0138	4.1383	+-	6.8608
21	1	21.2	1280528	21.1	1272661	2	1	478.6	1507.4	4.9063	1.4819	0.068	0.3799	+-	0.0196	5.5897	+-	34.1587
22	1	22.2	5667370	22.1	1278437	2	1	278.6	846.4	0.1011	1.5599	0.664	0.0299	+-	0.006	0.0451	+-	0.0131
22	3	22.3	1272922	22.2	5667370	3	2	253.6	871.4	3.4692	1.5599	0.0686	0.2847	+-	0.0211	4.1518	+-	6.9226
23	1	23.2	1269796	23.1	1269798	2	1	79.3	352.7	3.0244	1.0057	0.1516	0.4973	+-	0.05	3.28	+-	3.9036
24	1	24.2	1276971	24.1	1270410	2	1	54.6	431.4	2.0803	1.5763	0.1337	0.4012	+-	0.0382	3.0005	+-	3.257
25	1	25.2	4578056	25.1	1271801	2	1	89.3	354.7	3.7049	1.3097	0.207	0.6975	+-	0.0676	3.3691	+-	4.1371
26	5	26.4	1275433	26.2	1278074	4	2	138.5	494.5	2.9428	1.3586	0.3265	0.6758	+-	0.0554	2.07	+-	0.6136
26	6	26.4	1275433	26.3	1278075	4	3	133.9	499.1	4.6589	1.3586	0.1113	0.5775	+-	0.0477	5.1885	+-	37.8406
27	1	27.2	1276578	27.1	1276580	2	1	127.6	892.4	0.7381	1.2821	0.0247	0.0415	+-	0.007	1.6765	+-	5.0764
28	1	28.2	1271924	28.1	1269714	2	1	117.4	539.6	2.3488	1.9405	0.0492	0.1758	+-	0.0198	3.574	+-	4.7306
29	1	29.2	1276561	29.1	1276562	2	1	257.8	1011.2	2.2807	1.2733	0.1675	0.3783	+-	0.0238	2.2582	+-	0.5721
30	1	30.2	1277347	30.1	1275782	2	1	152	514	1.6845	2.2008	0.1013	0.1857	+-	0.021	1.8325	+-	1.2116
31	1	31.2	4577585	31.1	1270591	2	1	356.2	1281.8	2.531	1.5023	0.1726	0.4131	+-	0.0226	2.3931	+-	0.5788
32	1	32.2	1276497	32.1	1275109	2	1	155.7	570.3	3.4759	1.4647	0.1165	0.441	+-	0.0357	3.7861	+-	5.438
33	1	33.2	1268997	33.1	1271844	2	1	145.9	508.1	3.0238	1.5931	0.122	0.3868	+-	0.0343	3.1709	+-	2.493
33	6	33.4	1273605	33.3	1269682	4	3	127.3	526.7	3.9125	1.5931	0.1512	0.6232	+-	0.0494	4.1216	+-	9.3863
34	1	34.2	1277138	34.1	1275705	2	1	199.6	541.4	2.2019	2.0515	0.1696	0.3165	+-	0.0287	1.8666	+-	0.3952
35	1	35.2	1270459	35.1	1270458	2	1	76.7	295.3	3.0088	2.2623	0.1286	0.4185	+-	0.0475	3.2546	+-	3.8396
36	1	36.2	4577397(926-1721aa)	36.1	4577397(1-925aa)	2	1	599.5	1785.5	0.1697	1.929	0.1638	0.0248	+-	0.0038	0.1513	+-	0.0178
37	1	37.2	1278986	37.1	1278984	2	1	228.8	698.2	2.0663	1.9428	0.2171	0.3644	+-	0.0279	1.6785	+-	0.4708
38	2	38.3	1279363	38.1	1272100	3	1	108.7	332.3	2.3868	1.8531	0.2369	0.4434	+-	0.0468	1.8715	+-	0.5387
38	3	38.3	1279363	38.2	1272098	3	2	95.9	345.1	2.9738	1.8531	0.0921	0.3152	+-	0.0361	3.4228	+-	4.2847
39	1	39.2	4578332	39.1	1277890	2	1	270.4	1025.6	2.7077	1.4976	0.0901	0.2905	+-	0.0197	3.2234	+-	9.7683
40	1	40.2	1274368(774-1746aa)	40.1	1274368(1-773aa)	2	1	443.1	1509.9	4.6961	1.3667	0.1496	0.6836	+-	0.032	4.5703	+-	9.1349
41	1	41.2	1274102	41.1	1279002	2	1	114.7	482.3	2.0058	1.7866	0.1596	0.3324	+-	0.0315	2.0823	+-	0.685
42	2	42.3	5666773	42.1	1272127	3	1	197	925	4.1585	1.1808	0.2113	0.8373	+-	0.0512	3.9626	+-	6.1088
42	3	42.3	5666773	42.2	1274623	3	2	254	868	5.0484	1.1808	0.2311	0.9599	+-	0.0614	4.153	+-	6.9282
43	1	43.2	3290639	43.1	1273390	2	1	717.6	2804.4	1.2362	1.773	0.0621	0.1011	+-	0.0063	1.6271	+-	0.1543
44	2	44.3	1281671	44.1	1278168	3	1	192.3	677.7	2.3033	1.3668	0.2085	0.4175	+-	0.0313	2.0022	+-	0.4778
44	1	44.2	1278169	44.1	1278168	2	1	197.2	672.8	3.6754	1.3668	0.1066	0.4223	+-	0.0317	3.9633	+-	6.1119
45	1	45.2	1271312	45.1	1281097	2	1	144.3	704.7	3.4389	1.4317	0.1656	0.6175	+-	0.0424	3.7289	+-	5.237
46	1	46.2	1271319	46.1	3291966	2	1	151.8	637.2	2.4963	1.4638	0.1941	0.4626	+-	0.0349	2.3835	+-	0.8758
47	2	47.3	1273202	47.1	1273200	3	1	83.9	336.1	1.6225	1.8876	0.2327	0.326	+-	0.0372	1.4009	+-	0.3986
47	18	47.7	1270437	47.3	1273202	7	3	97.5	322.5	3.314	1.8876	0.1062	0.3738	+-	0.0419	3.5206	+-	54.4625
48	3	48.3	1274676	48.2	1274680	3	2	150.8	473.2	2.5649	1.4002	0.2815	0.5288	+-	0.0454	1.8786	+-	0.4616
48	1	48.2	1274680	48.1	1274679	2	1	150.9	473.1	2.7936	1.4002	0.1416	0.3776	+-	0.0349	2.6675	+-	1.2688
49	1	49.2	1273414	49.1	1273413	2	1	383.6	1422.4	2.1818	1.8015	0.1079	0.2639	+-	0.0157	2.4452	+-	0.5965
50	1	50.2	1277297	50.1	3290850	2	1	426	1173	4.7285	1.3936	0.11	0.4997	+-	0.0274	4.5407	+-	8.9576
51	1	51.2	1270932	51.1	1270931	2	1	367.3	1549.7	3.7672	1.3953	0.1137	0.5035	+-	0.024	4.4296	+-	8.321
52	1	52.2	4576127	52.1	1268643	2	1	126.4	587.6	3.2542	0.7819	0.1481	0.5376	+-	0.0418	3.6293	+-	4.9054
53	1	53.2	1269063	53.1	1269060	2	1	221	628	1.8831	1.9009	0.0791	0.1557	+-	0.0171	1.9689	+-	0.4273
54	1	54.2	1271453	54.1	1271454	2	1	158.3	801.7	0.7622	1.8659	0.079	0.0869	+-	0.0109	1.1006	+-	0.2692
54	2	54.3	3290887	54.1	1271454	3	1	152.2	807.8	1.379	1.8659	0.0736	0.1535	+-	0.015	2.0844	+-	0.5963
55	1	55.2	1271996	55.1	1278926	2	1	31.7	121.3	0.8687	1.9272	0.0515	0.0602	+-	0.0231	1.1682	+-	0.7805
55	3	55.3	1274773	55.2	1271996	3	2	34.3	118.7	2.0572	1.9272	0.1271	0.2698	+-	0.0557	2.1224	+-	4.9187
56	1	56.2	1280964	56.1	1278976	2	1	189.8	671.2	2.8055	1.3045	0.3157	0.6328	+-	0.0445	2.0043	+-	0.7312
57	2	57.3	4576611	57.1	1277135	3	1	125.9	642.1	1.5904	1.6818	0.124	0.2457	+-	0.0224	1.9813	+-	0.5753
57	1	57.2	1277139	57.1	1277135	2	1	135.8	632.2	2.6023	1.6818	0.0713	0.2625	+-	0.0235	3.6834	+-	5.0829
58	1	58.2	3290297	58.1	3290298	2	1	666.2	2159.8	2.4964	1.6853	0.3866	0.6057	+-	0.0238	1.5665	+-	0.1485
58	10	58.5	1270408	58.4	1275133	5	4	690	2136	6.485	1.6853	0.2603	1.2763	+-	0.0592	4.9025	+-	11.3906
59	1	59.2	3289801	59.1	1270483	2	1	81.4	560.6	1.7701	1.3781	0.0597	0.197	+-	0.0208	3.2991	+-	3.9524
59	3	59.3	1270484	59.2	3289801	3	2	106.3	535.7	2.4979	1.3781	0.0867	0.3033	+-	0.0281	3.4998	+-	4.506
60	1	60.2	1270081	60.1	1271742	2	1	80.8	306.2	1.2805	4.1757	0.0146	0.0284	+-	0.0098	1.9374	+-	1.7327
61	6	61.4	1270644	61.3	1275208	4	3	95.3	324.7	2.973	1.3902	0.2249	0.556	+-	0.057	2.4724	+-	2.1009
61	2	61.3	1275208	61.1	1278417	3	1	100	320	4.651	1.3902	0.1192	0.562	+-	0.0584	4.7143	+-	23.2941
62	3	62.3	1269236	62.2	4578112	3	2	208.8	739.2	2.3381	1.86	0.2866	0.5034	+-	0.0347	1.7564	+-	0.6102
62	2	62.3	1269236	62.1	5668162	3	1	187.9	760.1	2.7853	1.86	0.0993	0.3319	+-	0.025	3.3417	+-	34.0298
63	1	63.2	1270986	63.1	1270988	2	1	451.8	1660.2	2.4954	1.8002	0.0885	0.2596	+-	0.0144	2.9341	+-	1.0383
64	1	64.2	4576905	64.1	1279477	2	1	204.6	650.4	2.7314	1.5565	0.1442	0.3761	+-	0.0296	2.6086	+-	1.0092
65	1	65.2	1280182	65.1	1279361	2	1	243.8	719.2	2.059	1.3587	0.1595	0.2941	+-	0.0237	1.8437	+-	0.3474
66	1	66.2	1277178	66.1	1277177	2	1	197.4	753.6	2.9696	1.842	0.0532	0.2108	+-	0.0187	3.964	+-	6.1145
67	2	67.3	1281623_1	67.1	1281621_1	3	1	151.2	631.8	1.819	1.7553	0.2567	0.3889	+-	0.0307	1.515	+-	0.2924
67	1	67.2	1281621_2	67.1	1281621_1	2	1	182.7	600.3	4.3849	1.7553	0.1838	0.718	+-	0.0532	3.9058	+-	5.8841
68	1	68.2	1278007_2	68.1	1278007_1	2	1	193.2	565.8	2.5787	1.8701	0.2575	0.4958	+-	0.0396	1.9252	+-	0.4325
68	2	68.3	1269011	68.1	1278007_1	3	1	199.4	559.6	4.9456	1.8701	0.2068	0.8211	+-	0.0637	3.9713	+-	6.1442
69	1	69.2	3291688	69.1	4578099	2	1	231.5	662.5	0.4644	2.0591	0.3056	0.0975	+-	0.0128	0.3189	+-	0.0484
69	3	69.3	3291689	69.2	3291688	3	2	222.7	671.3	3.697	2.0591	0.3573	0.8509	+-	0.0605	2.3817	+-	0.7213
70	3	70.3	1271104	70.2	1271102	3	2	276.2	1127.8	2.2671	1.6181	0.2057	0.4295	+-	0.0248	2.0878	+-	0.4446
70	5	70.4	1272131	70.2	1271102	4	2	276.3	1127.7	3.671	1.6181	0.1163	0.4904	+-	0.0275	4.2162	+-	7.2238
71	1	71.2	1270718	71.1	1271402	2	1	349	2132	2.8821	1.8114	0.0909	0.3992	+-	0.0171	4.3912	+-	8.1118
72	1	72.2	3292140+1279605	72.1	1279606	2	1	612.7	2117.3	2.5685	1.6148	0.109	0.302	+-	0.0141	2.7714	+-	0.7208
73	1	73.2	1272674	73.1	4577825	2	1	364.4	985.6	2.7593	1.5356	0.1775	0.4087	+-	0.0255	2.3021	+-	0.5091
74	1	74.2	1277933	74.1	1280731	2	1	182.7	1383.3	2.2602	1.2616	0.0862	0.3369	+-	0.0188	3.9061	+-	5.8854
75	1	75.2	3291965	75.1	1271308	2	1	275.6	960.4	4.8095	1.5578	0.0933	0.5062	+-	0.0306	5.4251	+-	36.1469
76	10	76.5	5667344	76.4	1277007	5	4	205.2	754.8	3.1394	1.2772	0.1074	0.3769	+-	0.0275	3.5089	+-	3.2824
76	4	76.4	1277007	76.1	1275977	4	1	213.9	746.1	4.0821	1.2772	0.1279	0.5403	+-	0.0367	4.2227	+-	8.2825
77	1	77.2	1268765	77.1	1281330	2	1	312.5	929.5	2.9147	1.6702	0.315	0.628	+-	0.0375	1.9936	+-	0.3708
78	1	78.2	1270711	78.1	1277993	2	1	488	1564	2.4453	1.8732	0.2504	0.4762	+-	0.0229	1.9015	+-	0.5887
79	1	79.2	1282066	79.1	1282047	2	1	200.6	702.4	4.0224	1.0984	0.148	0.5884	+-	0.041	3.9759	+-	6.1627
80	1	80.2	1270117	80.1	1276784	2	1	649	2282	2.0078	2.1489	0.0462	0.1201	+-	0.0077	2.6004	+-	3.2793
81	1	81.2	3290360	81.1	1270628	2	1	146.6	552.4	2.9845	1.8428	0.1554	0.4649	+-	0.0378	2.9917	+-	1.9655
82	1	82.2	1274241	82.1	1279951	2	1	100.9	430.1	3.1508	1.1521	0.14	0.4844	+-	0.0442	3.4609	+-	4.3927
83	49	83.8	1271131	83.1	3291179	11	4	48.5	158.5	0.075	1.6986	0.1956	0.0127	+-	0.009	0.0651	+-	0.0383
83	38	83.7	1278906	83.11	1275504	10	2	56.2	150.8	8.7685	1.6986	0.4673	2.232	+-	0.7233	4.7766	+-	300.892
84	1	84.2	1271700	84.1	1271701	2	1	98.2	441.8	2.802	1.5966	0.2227	0.5713	+-	0.0505	2.5656	+-	1.3776
85	1	85.2	3289806	85.1	5666799	2	1	215.5	672.5	0.2215	2.2893	0.2277	0.0405	+-	0.0079	0.1778	+-	0.0326
85	10	85.5	1270495	85.4	1272472	5	4	206.9	681.1	3.892	2.2893	0.1192	0.4766	+-	0.0346	3.9992	+-	6.2582
86	1	86.2	1270706	86.1	1270705	2	1	176	688	2.881	1.8608	0.3091	0.6599	+-	0.0457	2.1348	+-	0.5913
87	1	87.2	1274242	87.1	1279360	2	1	316.2	1144.8	3.3256	1.3802	0.0515	0.2223	+-	0.0157	4.3173	+-	7.7239
88	1	88.2	1281970	88.1	1281981	2	1	172.9	562.1	2.7474	1.5976	0.2551	0.5428	+-	0.0425	2.1283	+-	0.5916
88	2	88.3	1280073	88.1	1281981	3	1	172.7	562.3	3.4358	1.5976	0.2314	0.6432	+-	0.0494	2.7801	+-	1.3732
89	1	89.2	1277223	89.1	1277224	2	1	289.1	1162.9	3.719	1.0964	0.1156	0.4913	+-	0.0272	4.2501	+-	7.3877
90	1	90.2	4577218	90.1	1269862	2	1	180.1	824.9	4.3976	1.7508	0.2401	0.9354	+-	0.0609	3.8953	+-	5.8435
91	1	91.2	1278231	91.1	3291581	2	1	300.3	944.7	2.6331	1.9255	0.2409	0.4987	+-	0.0305	2.0699	+-	1.0242
92	1	92.2	1279165	92.1	1279164	2	1	119	409	2.9933	0.6862	0.1074	0.3472	+-	0.0358	3.2329	+-	2.9946
92	3	92.3	1275677	92.2	1279165	3	2	96.2	431.8	2.7214	0.6862	0.1011	0.3462	+-	0.0346	3.4248	+-	4.2903
93	1	93.2	1275773	93.1	1275774	2	1	330.3	1058.7	0.0976	1.4312	0.4609	0.0255	+-	0.005	0.0552	+-	0.0134
94	1	94.2	1270529	94.1	1271763	2	1	284.7	1464.3	3.0525	1.3565	0.0923	0.3912	+-	0.0203	4.2386	+-	7.3316
95	1	95.2	1278025	95.1	1278024	2	1	162.7	539.3	1.6777	1.818	0.0444	0.0934	+-	0.0138	2.1028	+-	0.5903
95	2	95.3	1278023	95.1	1278024	3	1	166.3	535.7	2.2569	1.818	0.0711	0.1837	+-	0.0204	2.5837	+-	1.0839
96	1	96.2	1281406	96.1	1281409	2	1	148.5	514.5	0.2736	1.8362	0.0891	0.0277	+-	0.0074	0.3112	+-	0.0568
97	1	97.2	3292038	97.1	1279108	2	1	364.7	1174.3	0.1479	3.0386	0.1377	0.0199	+-	0.0042	0.1442	+-	0.0221
97	11	97.6	1279132+5668184	97.1	1279108	6	1	320.7	1218.3	1.6105	3.0386	0.1208	0.2133	+-	0.0149	1.7662	+-	0.2748
98	1	98.2	4576288	98.1	1269924	2	1	913.6	2797.4	0.3561	2.04	0.2216	0.0637	+-	0.0049	0.2873	+-	0.0218
98	4	98.4	5666925	98.1	1269924	4	1	945	2766	2.5906	2.04	0.2198	0.4536	+-	0.0166	2.0635	+-	0.233
99	2	99.3	4577765	99.1	1272536	3	1	426	1389	2.9716	1.2163	0.219	0.5392	+-	0.0269	2.4621	+-	0.5786
99	1	99.2	1271046	99.1	1272536	2	1	440.4	1374.6	4.3206	1.2163	0.0961	0.4387	+-	0.0228	4.5658	+-	9.108
100	1	100.6	1270890	100.5	1270899	2	1	308.9	1200.1	3.5369	1.0864	0.0873	0.3756	+-	0.0218	4.2998	+-	7.6353
101	1	101.2	1281434	101.1	1281435	2	1	33.6	143.4	1.2738	1.2384	0.053	0.0967	+-	0.0273	1.8228	+-	0.9111
102	1	102.2	1275719	102.1	1276336	2	1	396.3	1511.7	3.6585	0.9397	0.0809	0.3631	+-	0.019	4.4866	+-	8.6413
103	1	103.2	1278034(527..1023aa)	103.1	1278034(1..527aa)	2	1	331.6	1015.4	3.0152	1.5294	0.1986	0.5043	+-	0.0296	2.5388	+-	0.7242
104	1	104.2	1279339	104.1	1279340	2	1	255.1	779.9	3.1755	1.3198	0.1293	0.3981	+-	0.0281	3.0776	+-	1.6678
105	1	105.2	1271032	105.1	1274558	2	1	256.2	781.8	2.4775	1.4447	0.168	0.3716	+-	0.0267	2.2122	+-	0.541
106	1	106.2	1270125	106.1	1270128	2	1	151.2	928.8	0.0917	2.6488	0.1383	0.0163	+-	0.0042	0.1181	+-	0.0313
107	5	107.4	4577848	107.2	1272650	4	2	124.4	367.6	2.6531	1.4053	0.2065	0.4485	+-	0.0451	2.1718	+-	0.7372
107	4	107.4	4577848	107.1	1272649	4	1	120.2	371.8	3.4665	1.4053	0.1024	0.3679	+-	0.0385	3.5918	+-	4.786
108	1	108.2	4577670	108.1	3290259	2	1	371.5	1188.5	3.2395	1.0792	0.1883	0.5328	+-	0.0288	2.8298	+-	0.999
109	3	109.3	1272676	109.2	1280301	3	2	367.2	1315.8	3.9095	1.2483	0.0972	0.4307	+-	0.0233	4.4294	+-	8.32
109	1	109.2	1280301	109.1	1280687	2	1	381	1302	3.8271	1.2483	0.0773	0.3447	+-	0.0196	4.4571	+-	8.4742
110	1	110.2	3290741	110.1	1273748	2	1	144.5	566.5	2.3691	1.3449	0.0786	0.2335	+-	0.023	2.9695	+-	1.9227
111	1	111.2	1280842	111.1	4577605	2	1	192.5	917.5	0.2629	1.4112	0.1625	0.0463	+-	0.0073	0.2847	+-	0.0487
111	7	111.5	1280386	111.1	4577605	5	1	236.3	873.7	3.636	1.4112	0.1052	0.4313	+-	0.0283	4.0988	+-	6.684
112	1	112.2	1281114	112.1	1281113	2	1	233.5	1251.5	2.4379	1.4608	0.1443	0.4205	+-	0.0232	2.9147	+-	1.4082
113	1	113.4	1278325	113.3	1278321	2	1	149.1	732.9	1.496	2.2378	0.2214	0.3128	+-	0.0245	1.4126	+-	0.4398
114	1	114.6	1270698	114.5	1270695	2	1	239.4	924.6	1.9987	1.5877	0.1266	0.2754	+-	0.02	2.1755	+-	1.1
115	16	115.7	1275792	115.1	1275806	7	1	460.3	1522.7	1.9044	1.518	0.1832	0.3119	+-	0.017	1.7028	+-	0.2118
115	14	115.6	1275799	115.4	1275798	6	4	490.1	1492.9	4.4113	1.518	0.0921	0.4281	+-	0.0215	4.6459	+-	9.6052
116	1	116.2	1276661	116.1	4576312	2	1	351.9	1166.1	2.0667	1.4302	0.1148	0.2471	+-	0.0166	2.1527	+-	0.9707
117	1	117.2	1275525	117.1	4578033	2	1	188.9	840.1	3.6914	1.5539	0.1586	0.6234	+-	0.0392	3.9308	+-	5.9821
118	1	118.2	3290935	118.1	1270173	2	1	224.3	972.7	3.7452	1.5826	0.1479	0.6003	+-	0.0352	4.0596	+-	6.5132
119	1	119.2	1278511	119.1	4576067	2	1	196.6	718.4	3.9684	1.6049	0.1517	0.601	+-	0.041	3.9608	+-	6.1017
120	1	120.2	1278933	120.1	3289708	2	1	53.7	336.3	0.7548	1.7574	0.02	0.0324	+-	0.01	1.6241	+-	0.9
121	1	121.2	1276187	121.1	1276186	2	1	156.1	731.9	1.7616	0.912	0.1417	0.2844	+-	0.023	2.0074	+-	0.534
122	1	122.2	4576194	122.1	5666919	2	1	310.1	1006.9	2.9596	1.0441	0.3199	0.6574	+-	0.038	2.0552	+-	0.4025
123	15	123.6	3291995	123.5	1268406	6	5	109.3	340.7	0.2075	1.6653	0.306	0.0446	+-	0.0117	0.1458	+-	0.0405
123	4	123.4	1269028	123.1	4397706	4	1	98.7	351.3	3.3686	1.6653	0.1029	0.3855	+-	0.041	3.7482	+-	47.7557
124	1	124.2	1269885	124.1	1269893	2	1	230	652	0.5529	1.6891	0.083	0.0475	+-	0.0088	0.5721	+-	0.0811
124	4	124.4	1274946	124.1	1269893	4	1	215.8	666.2	4.3642	1.6891	0.1439	0.5925	+-	0.042	4.1169	+-	7.1644
125	1	125.2	1270172	125.1	3290265	2	1	298.9	1132.1	3.5914	1.5557	0.0899	0.3844	+-	0.0228	4.2751	+-	7.5114
126	1	126.2	1277000	126.1	3291777	2	1	519.2	2966.8	3.5496	1.3058	0.1215	0.5697	+-	0.0194	4.6892	+-	9.8852
127	1	127.2	1274451	127.1	1270237	2	1	725.7	2358.3	2.4189	1.5291	0.2421	0.4642	+-	0.0182	1.9179	+-	0.2211
128	1	128.2	1271449	128.1	1277215	2	1	231.6	1157.4	1.2397	1.7968	0.0689	0.127	+-	0.0112	1.8437	+-	0.3564
129	1	129.2	1274093	129.1	1274092	2	1	96.6	371.4	3.6245	1.2317	0.184	0.6308	+-	0.06	3.4279	+-	4.299
130	1	130.2	1274696	130.1	1274695	2	1	162.2	527.8	3.3884	1.1533	0.0795	0.3036	+-	0.0283	3.8167	+-	5.5485
131	1	131.2	1270048	131.1	3290294	2	1	399.9	1307.1	1.8337	1.9454	0.099	0.1951	+-	0.0135	1.9713	+-	0.6388
132	1	132.2	1269467	132.1	4577125	2	1	289.5	727.5	0.069	2.7527	0.5353	0.0184	+-	0.0051	0.0345	+-	0.0111
133	1	133.2	1275726	133.1	1275725	2	1	109.5	364.5	0.0127	1.5225	99	0.0055	+-	0.0039	0	+-	0
133	6	133.4	3291460	133.3	1275724	4	3	115.8	358.2	3.8435	1.5225	0.1523	0.5428	+-	0.0532	3.5642	+-	4.7
134	1	134.2	1271135	134.1	1271133	2	1	87.2	362.8	2.1818	1.0473	0.087	0.2398	+-	0.0293	2.7549	+-	1.87
135	1	135.2	3292445	135.1	1278605	2	1	182.8	537.2	3.9074	1.2083	0.2063	0.6589	+-	0.052	3.1935	+-	2.2943
136	1	136.2	1276613	136.1	1276614	2	1	139.6	754.4	1.0813	1.5207	0.1424	0.1858	+-	0.0173	1.3046	+-	0.2635
137	1	137.2	1273471	137.1	1271255	2	1	303.1	1595.9	3.4103	1.0439	0.1257	0.5388	+-	0.0252	4.2855	+-	7.5631
138	1	138.2	1270896	138.1	1277491	2	1	351.8	1448.2	3.5142	1.3681	0.0882	0.3879	+-	0.0203	4.3972	+-	8.1442
139	1	139.2	1279162	139.1	4578342	2	1	338.1	975.9	0.0632	2.5387	0.2506	0.0119	+-	0.0035	0.0475	+-	0.0122
139	3	139.3	4578145	139.2	1279162	3	2	340.9	973.1	2.0196	2.5387	0.0859	0.179	+-	0.0149	2.084	+-	1.1992
141	1	141.2	1274789	141.1	1270260	2	1	149.7	765.3	1.5656	1.4519	0.1187	0.2356	+-	0.0199	1.9853	+-	0.848
142	2	142.3	1277896	142.1	1277899	3	1	46.1	331.9	0.5806	2.5546	0.2453	0.1408	+-	0.0222	0.5738	+-	0.1746
142	3	142.3	1277896	142.2	1277898	3	2	44.6	333.4	0.6821	2.5546	0.141	0.1323	+-	0.0214	0.9378	+-	0.3607
143	3	143.3	1274168	143.2	1269133	3	2	183.4	641.6	0.4924	1.4959	0.2498	0.0984	+-	0.013	0.3939	+-	0.0637
143	4	143.4	1274176	143.1	1269132	4	1	186.4	638.6	3.6774	1.4959	0.1236	0.4713	+-	0.0354	3.8115	+-	28.7477
144	1	144.2	1279693	144.1	1271895	2	1	640.2	2038.8	4.0595	1.9721	0.0529	0.2562	+-	0.0129	4.8464	+-	10.9734
145	1	145.2	1272364	145.1	1279488	2	1	250.1	865.9	3.2679	1.2144	0.0502	0.208	+-	0.0173	4.1413	+-	6.8745
146	1	146.2	1280422	146.1	1279400	2	1	199.3	664.7	2.4661	1.4295	0.1823	0.4041	+-	0.0309	2.2164	+-	0.6168
147	1	147.2	1271765	147.1	1277439	2	1	239.2	1020.8	1.8766	2.3591	0.1538	0.306	+-	0.0204	1.9896	+-	0.5952
148	1	148.2	1276472	148.1	1272427	2	1	194.3	789.7	3.1519	1.2574	0.1968	0.5818	+-	0.0381	2.9559	+-	1.6289
149	1	149.2	4577206	149.1	1270519	2	1	144.7	557.3	4.4663	1.5666	0.2431	0.9068	+-	0.072	3.7308	+-	5.2436
150	1	150.2	1271906	150.1	1272152	2	1	152.8	855.2	2.7769	2.1577	0.1105	0.4169	+-	0.0279	3.7721	+-	5.388
151	1	151.2	1276089	151.1	3289958	2	1	182.2	723.8	1.376	1.2785	0.0989	0.162	+-	0.0163	1.6375	+-	0.7127
151	3	151.3	5667212	151.2	1276089	3	2	183.4	722.6	3.7752	1.2785	0.1498	0.5855	+-	0.0401	3.9089	+-	5.8963
152	1	152.2	1280603	152.1	3291503	2	1	344.9	1176.1	3.2356	1.5132	0.2499	0.6417	+-	0.034	2.568	+-	0.7374
152	2	152.3	4577493	152.1	3291503	3	1	297.2	1223.8	3.7956	1.5132	0.1254	0.5355	+-	0.0284	4.2707	+-	7.4892
153	1	153.2	4576528	153.1	1270313	2	1	76.7	289.3	1.2205	4.66	0.1966	0.2192	+-	0.031	1.1148	+-	0.3207
153	2	153.3	1270349	153.1	1270313	3	1	78.8	287.2	2.6302	4.66	0.2609	0.5446	+-	0.0604	2.0879	+-	0.8327
154	1	154.5	1272581	154.4	1281383	2	1	95.5	237.5	3.6612	1.854	0.1477	0.4597	+-	0.0571	3.112	+-	2.8515
155	1	155.2	1276289	155.1	1276290	2	1	48.6	179.4	0.1293	4.1843	0.0936	0.0141	+-	0.0089	0.1504	+-	0.062
156	1	156.2	1280570	156.1	1280592	2	1	99.2	551.8	0.0913	4.265	0.188	0.0183	+-	0.0058	0.0976	+-	0.0335
157	1	157.2	1271558	157.1	1275017	2	1	249.8	851.2	2.2229	2.1061	0.1668	0.3474	+-	0.0245	2.0822	+-	0.4642
158	1	158.2	1270727	158.1	1270731	2	1	271.4	1012.6	3.3589	2.0652	0.0698	0.2932	+-	0.02	4.2028	+-	7.1601
159	1	159.2	1281023	159.1	1281020	2	1	237.2	1184.8	2.0589	2.2253	0.0706	0.2147	+-	0.0151	3.0414	+-	1.6492
160	1	160.2	1279750	160.1	1273307	2	1	274.8	985.2	1.9279	1.6466	0.1867	0.3295	+-	0.0219	1.7653	+-	0.2965
161	6	161.4	1274249	161.3	1274247	4	3	132.5	377.5	1.7824	1.7853	0.4105	0.4327	+-	0.0431	1.0541	+-	0.1853
161	1	161.2	1274246	161.1	1274248	2	1	124.5	385.5	4.193	1.7853	0.1126	0.478	+-	0.0463	4.2439	+-	11.1641
162	1	162.2	1281949	162.1	3290440	2	1	308.1	972.9	0.045	1.6159	0.8258	0.0143	+-	0.0039	0.0173	+-	0.0076
163	1	163.2	4397636	163.1	1274115	2	1	127.4	451.6	0.0688	1.948	0.4412	0.0179	+-	0.0064	0.0406	+-	0.0185
164	1	164.2	1272065	164.1	1279603	2	1	366.4	1184.6	3.5284	1.7065	0.1087	0.4004	+-	0.023	3.6845	+-	3.0989
165	1	165.2	1273772	165.1	1274469	2	1	270.4	941.6	2.7361	1.3695	0.1936	0.4728	+-	0.0293	2.4415	+-	0.7071
166	3	166.3	1278969	166.2	1277664	3	2	407.9	1497.1	2.3457	1.5042	0.2116	0.4349	+-	0.0217	2.0555	+-	0.3511
166	1	166.2	1277664	166.1	1279073	2	1	438.6	1466.4	4.0519	1.5042	0.0855	0.3901	+-	0.0202	4.5626	+-	9.0886
167	1	167.2	1281556	167.1	1281555	2	1	107.3	351.7	3.1424	0.7258	0.0849	0.2976	+-	0.0345	3.5065	+-	4.5257
168	1	168.2	1268741	168.1	4576148	2	1	365.9	1641.1	1.3405	2.5165	0.1759	0.241	+-	0.0139	1.3703	+-	0.1569
169	2	169.3	1271745	169.1	1280569	3	1	103.8	370.2	0.941	1.8081	0.2633	0.1945	+-	0.0254	0.7387	+-	0.1532
169	1	169.2	1270852	169.1	1280569	2	1	97.5	376.5	1.2402	1.8081	0.0616	0.1	+-	0.0172	1.6229	+-	0.4163
170	1	170.2	1267938	170.1	1273813	2	1	137.3	732.7	0.0957	6.1182	0.3741	0.0252	+-	0.0059	0.0674	+-	0.023
171	3	171.3	1276418	171.2	1276414	3	2	284.8	1410.2	4.1013	1.1997	0.1857	0.7872	+-	0.0388	4.2388	+-	7.3327
171	1	171.2	1276414	171.1	1276415	2	1	335.9	1359.1	5.0975	1.1997	0.2386	1.0409	+-	0.0545	4.3626	+-	7.9597
172	1	172.2	1278674	172.1	1279495	2	1	289.1	898.9	4.2834	1.2785	0.1224	0.5202	+-	0.0325	4.2501	+-	7.3876
173	1	173.2	1282006	173.1	4577354	2	1	121.4	613.6	0.6249	1.262	0.0938	0.0802	+-	0.0119	0.8557	+-	0.2024
173	6	173.4	1273498	173.3	4577366	4	3	134.5	600.5	3.1714	1.262	0.0769	0.3307	+-	0.0281	4.2992	+-	11.5591
174	1	174.2	1276323	174.1	1276324	2	1	774.3	2249.7	0.1766	1.4412	0.0932	0.0169	+-	0.0028	0.1809	+-	0.0173
174	21	174.7	5667133	174.6	5667147	7	6	727.4	2296.6	4.1368	1.4412	0.0507	0.2505	+-	0.0119	4.9421	+-	11.6942
175	1	175.2	1279247	175.1	1280231	2	1	170.7	633.3	2.6218	1.4395	0.2086	0.484	+-	0.0363	2.32	+-	0.761
176	1	176.2	5667792	176.1	1274515	2	1	124.7	328.3	2.9373	1.6103	0.1422	0.3679	+-	0.041	2.5876	+-	1.2579
177	1	177.2	1276946	177.1	4577508	2	1	725.8	3135.2	5.1476	1.5025	0.1962	0.9694	+-	0.0329	4.9404	+-	11.6815
178	5	178.4	1269875	178.2	4576426	4	2	123.6	416.4	0.1886	1.7432	0.4089	0.0472	+-	0.011	0.1155	+-	0.0334
178	9	178.5	1269873	178.3	1270611	5	3	103.6	436.4	3.7662	1.7432	0.2088	0.7269	+-	0.0632	3.4806	+-	4.4498
179	1	179.2	1281846	179.1	1271735	2	1	308.6	1542.4	3.1679	1.9608	0.0947	0.407	+-	0.0203	4.2991	+-	7.6316
180	1	180.2	1281443	180.1	1270861	2	1	284.5	945.5	3.034	1.5982	0.1862	0.5029	+-	0.0306	2.7005	+-	0.9645
181	1	181.2	1280421	181.1	1269203	2	1	181.4	808.6	1.4658	1.8454	0.1471	0.2369	+-	0.0194	1.6104	+-	0.3426
182	1	182.2	4577387	182.1	1270466	2	1	335	1120	4.2939	1.2014	0.1273	0.5553	+-	0.0307	4.3605	+-	7.9486
183	1	183.2	1280305	183.1	1280326	2	1	224.9	819.1	3.2148	1.3859	0.0616	0.2503	+-	0.02	4.0619	+-	6.523
184	1	184.2	1279515	184.1	1279512	2	1	40.8	118.2	2.8787	1.664	0.1189	0.3307	+-	0.0637	2.7815	+-	2.8303
185	1	185.2	1278828	185.1	4577282	2	1	125.7	453.3	3.856	0.849	0.1755	0.6363	+-	0.0553	3.6255	+-	4.893
186	1	186.2	1277770	186.1	1277771	2	1	251.9	1098.1	0.9804	2.2369	0.039	0.0584	+-	0.0075	1.4971	+-	0.3785
187	1	187.2	1275776	187.1	4397719	2	1	96.6	332.4	0.1014	1.7169	0.3213	0.0229	+-	0.0084	0.0713	+-	0.0287
188	1	188.2	1272441	188.1	1269598	2	1	20.7	195.3	28.9972	0.2669	0.0019	0.1858	+-	0.0346	99	+-	0
189	1	189.2	1273612	189.1	1274462	2	1	163.7	670.3	3.9657	0.88	0.1859	0.7109	+-	0.051	3.8235	+-	5.5737
190	1	190.2	1277066	190.1	3289600	2	1	42	240	1.3882	1.6128	0.1485	0.2495	+-	0.037	1.6801	+-	0.6813
191	21	191.7	1270920	191.6	1278610	7	6	25.2	103.8	0.1202	1.8063	99	0.0498	+-	0.0225	0	+-	0
191	29	191.9	1274031	191.1	4397660	9	1	21.9	107.1	2.9574	1.8063	0.1383	0.4795	+-	0.0883	3.4675	+-	109.601
192	1	192.2	1270782	192.1	1270780	2	1	83.7	393.3	0.1523	1.6667	0.1072	0.0206	+-	0.0073	0.1924	+-	0.0545
193	1	193.2	3289776	193.1	5666759	2	1	94.7	277.3	3.2213	1.6334	0.267	0.6321	+-	0.0696	2.3672	+-	1.0857
194	1	194.2	1276028	194.1	1272451	2	1	248.8	918.2	3.6022	1.5879	0.0979	0.4052	+-	0.0263	4.1374	+-	6.8567
195	1	195.2	1272658	195.1	1270941	2	1	288.8	848.2	2.7042	1.3729	0.1696	0.4017	+-	0.0272	2.3688	+-	0.623
196	1	196.2	3292310	196.1	1274374	2	1	76.1	220.9	0.4593	2.5716	0.813	0.1446	+-	0.0276	0.1778	+-	0.0535
197	1	197.2	1269084+1275037	197.1	1277731	2	1	456.7	1790.3	1.2675	2.0917	0.2539	0.2645	+-	0.014	1.0417	+-	0.1247
198	1	198.2	1271631	198.1	4576128	2	1	88	311	1.9374	1.1689	0.2504	0.3891	+-	0.044	1.5537	+-	0.5972
199	1	199.2	1271935	199.1	1278097	2	1	344.7	1332.3	3.0827	1.5581	0.0364	0.1596	+-	0.0119	4.3821	+-	8.0629
200	1	200.2	1277278	200.1	1277279	2	1	102.7	281.3	0.3424	2.4617	0.2239	0.0592	+-	0.015	0.2646	+-	0.0632
200	16	200.7	1270344	200.1	1277279	7	1	88.3	295.7	2.9686	2.4617	0.0838	0.2816	+-	0.036	3.3605	+-	4.1139
201	1	201.2	1273820	201.1	1279045	2	1	241.5	841.5	3.731	1.3627	0.1019	0.4193	+-	0.0282	4.1153	+-	6.7574
202	1	202.2	1273382	202.1	1272315	2	1	166.9	541.1	1.6621	1.9903	0.1898	0.2762	+-	0.0263	1.4553	+-	0.2583
203	1	203.2	1274436	203.1	3290507	2	1	105.4	380.6	1.8695	1.1468	0.0794	0.1773	+-	0.0237	2.234	+-	0.8675
204	1	204.2	1272316	204.1	1280952	2	1	191.9	765.1	1.6389	2.3136	0.0479	0.1095	+-	0.0127	2.2877	+-	2.5319
205	1	205.2	1270431	205.1	1276044	2	1	224.6	1176.4	2.0159	1.1969	0.0384	0.1339	+-	0.0114	3.4906	+-	3.0626
206	1	206.2	1271523	206.1	1271519	2	1	443	1432	2.6012	1.5711	0.1422	0.3575	+-	0.0192	2.5141	+-	1.6774
207	1	207.2	1272291	207.1	3292103	2	1	207.4	710.6	3.8626	1.7576	0.1239	0.4956	+-	0.035	4.001	+-	6.2657
208	1	208.2	1277414	208.1	3290003	2	1	96.6	248.4	2.3301	1.1698	0.4026	0.5488	+-	0.065	1.363	+-	0.3747
209	1	209.2	1269274	209.1	1272323	2	1	277.2	1147.8	1.7615	1.4648	0.0882	0.195	+-	0.0144	2.2109	+-	0.5193
210	1	210.2	1272202	210.1	1272203	2	1	113.6	351.4	1.9466	1.6571	1.1544	0.6708	+-	0.0649	0.5811	+-	0.1175
210	3	210.3	1273472	210.2	1272202	3	2	107.4	357.6	2.1016	1.6571	0.352	0.4915	+-	0.0491	1.3962	+-	0.5461
211	3	211.3	1272326	211.2	3289751	3	2	69.1	317.9	0.6061	2.7511	0.6579	0.1848	+-	0.0266	0.281	+-	0.076
211	1	211.2	3289751	211.1	5667382	2	1	74.6	312.4	5.2395	2.7511	0.5669	1.5224	+-	0.2287	2.6852	+-	1.9573
212	1	212.2	1274576	212.1	1274914	2	1	81.5	281.5	3.2039	1.5252	0.1279	0.4221	+-	0.0491	3.3001	+-	3.955
213	1	213.2	1280248	213.1	1280247	2	1	116.3	402.7	2.9483	1.0639	0.2615	0.6018	+-	0.0551	2.3018	+-	1.8541
214	1	214.2	1280469	214.1	1270523	2	1	249.6	836.4	2.6966	1.994	0.1853	0.4472	+-	0.0298	2.4128	+-	0.7093
215	1	215.2	1275630	215.1	3292561	2	1	74	520	0.0364	3.7943	0.1021	0.0058	+-	0.0034	0.0567	+-	0.029
216	1	216.2	1280565	216.1	1278292	2	1	100.6	610.4	1.412	1.6889	0.0641	0.1536	+-	0.0172	2.3958	+-	1.1379
217	1	217.2	1277365	217.1	1281474	2	1	46.4	214.6	0.8518	1.7949	0.0159	0.0237	+-	0.0106	1.4886	+-	0.5107
218	4	218.4	1280171	218.1	1280179	4	1	242	1009	3.126	1.5613	0.2376	0.6429	+-	0.0368	2.7062	+-	1.0535
218	5	218.4	1280171	218.2	1279059	4	2	240.3	1010.7	3.9409	1.5613	0.1577	0.6483	+-	0.0372	4.1115	+-	6.7406
219	1	219.2	1280052	219.1	1280050	2	1	144.2	476.8	3.0246	1.4581	0.2897	0.6425	+-	0.0536	2.2178	+-	0.7265
219	2	219.3	1280051	219.1	1280050	3	1	128.6	492.4	3.8658	1.4581	0.1849	0.6737	+-	0.0551	3.6426	+-	4.9483
220	1	220.2	4577967+4577968	220.1	4577970	2	1	443	1504	1.366	1.4557	0.5773	0.3903	+-	0.02	0.6761	+-	0.0651
221	1	221.2	1275624	221.1	1275623	2	1	314.4	1197.6	1.7857	1.3666	0.124	0.241	+-	0.0162	1.9442	+-	0.6937
222	1	222.2	3292144	222.1	1268540	2	1	159.9	440.1	2.4742	1.8761	0.3078	0.5157	+-	0.046	1.6753	+-	0.3472
223	1	223.2	1271350	223.1	1271351	2	1	181.8	688.2	2.5548	1.8542	0.1169	0.3302	+-	0.0262	2.8259	+-	1.4209
224	1	224.2	4577835	224.1	1276566	2	1	143.4	528.6	2.5792	1.5881	0.1054	0.3057	+-	0.0284	2.9011	+-	1.7648
225	1	225.2	1271555	225.1	1271554	2	1	160.1	535.9	2.7963	1.6564	0.1878	0.4672	+-	0.0384	2.4876	+-	0.9752
226	1	226.2	1268272	226.1	1273922	2	1	206.4	507.6	0.1055	5.1809	0.232	0.018	+-	0.006	0.0775	+-	0.0206
227	1	227.2	1280596	227.1	1280591	2	1	202.5	913.5	0.4031	1.6881	0.4161	0.1071	+-	0.0115	0.2574	+-	0.0413
228	1	228.2	1267655	228.1	1270893	2	1	122	289	0.0369	4.6	0.6315	0.0105	+-	0.0061	0.0166	+-	0.0118
229	1	229.2	4397882	229.1	1276037	2	1	90	258	4.4372	1.5286	0.2425	0.8184	+-	0.0932	3.3745	+-	4.1515
230	1	230.2	1273840	230.1	4576840	2	1	192.3	596.7	0.0581	3.1114	0.3611	0.0135	+-	0.0048	0.0375	+-	0.0143
231	1	231.2	1268519	231.1	1271139	2	1	113.1	405.9	0.1449	1.1596	0.3726	0.0353	+-	0.0095	0.0948	+-	0.0308
231	5	231.4	1271141	231.2	1268519	4	2	110.5	408.5	4.1146	1.1596	0.2234	0.7883	+-	0.0713	3.5285	+-	4.5916
232	1	232.2	1275266	232.1	1275264	2	1	187	593	2.7994	1.2567	0.2763	0.5733	+-	0.0434	2.0747	+-	0.961
233	3	233.3	1279814	233.2	1279793	3	2	115.2	697.8	0.2601	2.3915	0.3148	0.0663	+-	0.0101	0.2105	+-	0.0494
233	2	233.3	1279814	233.1	5668367	3	1	137.9	675.1	0.7224	2.3915	0.3126	0.1754	+-	0.0177	0.561	+-	0.0919
234	1	234.2	5667333	234.1	1269576	2	1	92.5	324.5	2.5771	1.8232	0.2276	0.4902	+-	0.0514	2.1536	+-	0.8356
235	1	235.2	1272375	235.1	1277796	2	1	160.8	748.2	3.0128	1.5094	0.1054	0.4014	+-	0.0289	3.81	+-	5.5241
236	1	236.2	5667184	236.1	3289914	2	1	79.8	370.2	3.5362	1.41	0.2207	0.7248	+-	0.0685	3.2846	+-	3.9153
237	1	237.2	1272286	237.1	1272285	2	1	158.2	801.8	2.9154	1.4623	0.109	0.414	+-	0.0286	3.7981	+-	5.4809
238	1	238.2	1278130	238.1	1279570	2	1	240.7	803.3	3.9353	1.6863	0.1149	0.4727	+-	0.0316	4.1126	+-	6.7452
239	1	239.2	1271341	239.1	4397815	2	1	61.4	169.6	0.528	2.2619	0.8722	0.1694	+-	0.0346	0.1942	+-	0.0643
240	21	240.3	1270667	240.2	1270660	7	6	201.3	620.7	0.1472	1.8083	1.3749	0.0526	+-	0.0095	0.0382	+-	0.0141
240	12	240.2	1270660	240.11	1270692	6	2	196.4	625.6	3.8724	1.8083	0.1144	0.453	+-	0.0348	3.96	+-	6.0985
241	1	241.2	1269727	241.1	1273932	2	1	182.7	762.3	3.4735	1.2995	0.1278	0.4991	+-	0.034	3.906	+-	5.8849
242	1	242.2	5668029	242.1	1270833	2	1	338.2	1251.8	0.869	1.9794	0.1857	0.1499	+-	0.0118	0.8071	+-	0.098
243	1	243.2	1277985	243.1	4578407	2	1	278.1	822.9	3.4794	1.6016	0.6717	1.0323	+-	0.0691	1.5368	+-	0.3016
244	6	244.4	1275019	244.3	1275022	4	3	378.7	1406.3	2.4335	1.4048	0.2852	0.5296	+-	0.0264	1.8567	+-	0.2833
244	1	244.2	1281155	244.1	4577180	2	1	417.9	1367.1	5.1064	1.4048	0.1853	0.8387	+-	0.0417	4.5265	+-	8.8734
245	1	245.2	1280019	245.1	1280018	2	1	309.9	959.1	2.836	1.6411	0.3304	0.6324	+-	0.0372	1.9141	+-	0.6047
246	1	246.2	1279572	246.1	4577930	2	1	152.5	339.5	0.0123	4.6	0	0	+-	0	0.0132	+-	0.0094
247	1	247.2	1274876	247.1	1274877	2	1	163.2	466.8	2.8481	1.677	0.381	0.6682	+-	0.0561	1.7538	+-	0.3792
248	1	248.2	1278240	248.1	1270760	2	1	343.4	1426.6	3.1855	1.4057	0.3479	0.7787	+-	0.0375	2.2381	+-	0.4831
249	1	249.2	4397851	249.1	1281414	2	1	101.1	345.9	0.0479	1.3229	0.2144	0.0087	+-	0.0051	0.0407	+-	0.0205
250	1	250.2	1269817	250.1	5667105	2	1	238	806	0.1826	1.6663	0.3201	0.041	+-	0.0073	0.1281	+-	0.0251
251	3	251.3	3291436	251.2	1271183	3	2	73.3	343.7	2.474	1.7111	0.1934	0.4758	+-	0.0486	2.4599	+-	1.3906
251	1	251.2	1271183	251.1	1275291	2	1	76.9	340.1	3.0892	1.7111	0.1614	0.5258	+-	0.0531	3.2572	+-	3.8461
252	1	252.2	1280973	252.1	1280972	2	1	146.2	549.8	0.4925	1.3806	0.6126	0.1449	+-	0.0175	0.2365	+-	0.0458
252	3	252.3	3291112	252.2	1280973	3	2	144	552	3.4753	1.3806	0.131	0.4884	+-	0.0392	3.7273	+-	5.2315
253	2	253.3	1278347	253.1	1278349	3	1	50.8	234.2	4.806	1.5217	0.4449	1.3106	+-	0.2002	2.9457	+-	3.1442
253	1	253.2	5667938	253.1	1278349	2	1	59.8	225.2	5.0429	1.5217	0.4278	1.3126	+-	0.211	3.0682	+-	3.4025
254	1	254.2	1272585	254.1	1271064	2	1	296.4	777.6	2.2732	1.2533	0.2357	0.3999	+-	0.0283	1.6964	+-	0.2618
255	1	255.2	3291335	255.1	1280906	2	1	78.2	221.8	2.5481	1.7565	0.3721	0.5898	+-	0.0728	1.5852	+-	0.4435
256	1	256.2	1269332	256.1	1273270	2	1	208.2	772.8	1.869	2.2629	0.1895	0.3266	+-	0.0246	1.7231	+-	0.5033
257	2	257.3	1276880	257.1	1276878	3	1	317.4	1026.6	2.5508	1.8441	0.3955	0.6247	+-	0.0355	1.5797	+-	0.2187
257	1	257.2	1276879	257.1	1276878	2	1	316.8	1027.2	2.5966	1.8441	0.26	0.518	+-	0.0301	1.9923	+-	0.3677
258	1	258.2	1268419	258.1	1271296	2	1	48.4	260.6	1.0753	0.5139	0.4367	0.2982	+-	0.04	0.6828	+-	0.1903
259	1	259.2	3290413	259.1	4578421	2	1	50.9	213.1	2.2615	0.6889	0.0781	0.2302	+-	0.0375	2.9472	+-	3.1472
260	1	260.2	1276479	260.1	4576539	2	1	550.7	1750.3	2.8665	1.7257	0.3509	0.6623	+-	0.0287	1.8874	+-	0.2442
261	3	261.3	1276189	261.2	1269457	3	2	74.2	492.8	2.6509	1.1384	0.1641	0.5301	+-	0.0445	3.2304	+-	3.7797
261	1	261.2	1269457	261.1	1268621	2	1	98.8	468.2	3.3217	1.1384	0.1783	0.6143	+-	0.0528	3.4445	+-	4.3459
262	1	262.2	5667798	262.1	5667799	2	1	136.7	601.3	2.6119	1.8144	0.2947	0.6032	+-	0.0449	2.0469	+-	0.5999
263	1	263.2	1280332	263.1	1280464	2	1	327.8	1046.2	2.6122	1.2576	0.3297	0.5863	+-	0.0333	1.7782	+-	0.2759
264	1	264.2	1279985	264.1	1270485	2	1	539.5	2205.5	4.0726	1.7184	0.1135	0.5356	+-	0.0212	4.7179	+-	10.0759
265	1	265.2	4577506	265.1	4577451	2	1	78.4	272.6	3.0969	1.5465	0.1187	0.3882	+-	0.0468	3.2714	+-	3.8819
266	1	266.2	1269476	266.1	3290925	2	1	97.8	370.2	0.0459	1.3591	0.1923	0.0081	+-	0.0047	0.0424	+-	0.0215
267	1	267.2	1268755	267.1	1272554	2	1	154.6	625.4	0.1229	1.2018	0.5479	0.0352	+-	0.0076	0.0642	+-	0.0211
268	3	268.3	1276949	268.2	4577007	3	2	173.7	498.3	3.474	1.4325	0.2575	0.6635	+-	0.0544	2.5765	+-	2.3247
268	1	268.2	4577007	268.1	4577006	2	1	164.7	507.3	4.1836	1.4325	0.158	0.6048	+-	0.0491	3.8279	+-	5.5897
269	1	269.2	1269445	269.1	1272400	2	1	136.5	868.5	0.5837	1.4017	0.0299	0.036	+-	0.0066	1.2038	+-	0.4479
270	2	270.3	3290159	270.1	1277034	3	1	275.8	1098.2	1.9145	1.4855	0.1715	0.324	+-	0.0205	1.8893	+-	0.346
270	4	270.4	4576221	270.1	1277034	4	1	270.3	1103.7	3.9846	1.4855	0.0501	0.2808	+-	0.0185	5.6058	+-	46.4444
271	1	271.2	1272527	271.1	1272696	2	1	499.2	1321.8	2.6582	1.707	0.1315	0.3152	+-	0.0183	2.3977	+-	0.4919
272	1	272.2	1272294	272.1	3292554	2	1	72.4	329.6	1.7416	1.2168	0.1168	0.2459	+-	0.0312	2.1048	+-	0.8874
272	3	272.3	3291363	272.2	1272294	3	2	75.2	326.8	3.7986	1.2168	0.2505	0.8118	+-	0.0838	3.2403	+-	3.8042
273	1	273.2	1269730	273.1	1276160	2	1	288.7	947.3	2.3549	1.6995	0.1873	0.3899	+-	0.0251	2.0816	+-	0.4315
273	3	273.3	1275780	273.2	1269730	3	2	275.8	960.2	4.6039	1.6995	0.1815	0.765	+-	0.0447	4.2146	+-	7.2165
274	1	274.2	1275228	274.1	1279004	2	1	95.8	321.2	3.0854	2.113	0.1047	0.3468	+-	0.0399	3.3132	+-	3.7102
275	1	275.2	5666856	275.1	1276678	2	1	276.5	1022.5	1.8158	1.9228	0.1295	0.249	+-	0.0178	1.9224	+-	0.3602
276	1	276.2	1274185	276.1	3292618	2	1	215	478	0.071	9.5057	0.3416	0.0148	+-	0.0056	0.0434	+-	0.0147
277	1	277.2	1268798	277.1	1272802	2	1	103.2	610.8	0.0602	1.1402	0.2402	0.0138	+-	0.0048	0.0573	+-	0.0245
278	1	278.2	1282008	278.1	1281935	2	1	341.4	1128.6	4.2059	1.6511	0.1702	0.6575	+-	0.0355	3.8634	+-	20.2986
279	1	279.2	1275944	279.1	1281576	2	1	104.5	375.5	3.1004	1.5695	0.1006	0.3508	+-	0.037	3.4868	+-	4.4677
280	1	280.2	1281456	280.1	1281455	2	1	84.2	413.8	3.0328	1.2058	0.1626	0.5405	+-	0.0493	3.3245	+-	4.0183
281	1	281.2	1274609	281.1	3289898	2	1	64	242	0.2744	1.901	0.5609	0.0786	+-	0.0189	0.1401	+-	0.0523
282	1	282.2	1271847	282.1	4576768	2	1	198.7	749.3	2.3434	1.6063	0.0941	0.2588	+-	0.0216	2.7504	+-	4.4872
283	1	283.2	1281266	283.1	1281303	2	1	125.4	591.6	2.7746	1.2585	0.0973	0.3527	+-	0.0296	3.6237	+-	4.8874
284	3	284.3	1276241	284.2	1270421	3	2	193.7	1153.3	1.157	2.1929	0.134	0.1999	+-	0.0146	1.4917	+-	0.2653
284	2	284.3	1276241	284.1	1281408	3	1	276.5	1070.5	2.1344	2.1929	0.11	0.2675	+-	0.0182	2.4306	+-	0.6896
285	1	285.2	1270513	285.1	1273985	2	1	53.5	201.5	3.1289	4.6076	0.1768	0.5277	+-	0.0718	2.9845	+-	3.2238
286	1	286.2	1274884	286.1	1276428	2	1	189.1	767.9	3.8527	1.6729	0.1608	0.6321	+-	0.0418	3.9319	+-	5.9863
287	1	287.2	1273656	287.1	5667693	2	1	213.3	845.7	4.3648	1.1541	0.2008	0.8077	+-	0.0509	4.0219	+-	6.3528
288	1	288.2	1281081	288.1	1277612	2	1	579.8	3008.2	4.715	1.42	0.2001	0.9548	+-	0.0331	4.772	+-	10.4447
289	1	289.2	5667690	289.1	1281868	2	1	233.2	1056.8	4.2256	1.0967	0.1998	0.8171	+-	0.0472	4.0889	+-	6.6403
290	2	290.3	1273764	290.1	1273763	3	1	157.8	511.2	3.0408	1.5817	0.403	0.7511	+-	0.0602	1.8637	+-	0.4428
290	3	290.3	1273764	290.2	1273762	3	2	162	507	4.8909	1.5817	0.2443	0.9321	+-	0.0769	3.8157	+-	5.5448
291	1	291.2	1281294	291.1	4577108	2	1	117.3	620.7	1.3667	1.5719	0.1566	0.2455	+-	0.0227	1.5675	+-	0.6182
292	1	292.2	1271968	292.1	1275400	2	1	199	947	1.628	2.0927	0.0835	0.1868	+-	0.0155	2.2364	+-	0.6332
293	1	293.2	1268842	293.1	1274454	2	1	122.6	300.4	0.1483	3.2372	0.4972	0.0382	+-	0.0115	0.0769	+-	0.0266
293	3	293.3	3290958	293.2	1268842	3	2	123.8	299.2	2.5907	3.2372	0.3465	0.5565	+-	0.06	1.606	+-	0.3619
294	1	294.2	1275089	294.1	1281287	2	1	59.7	285.3	2.185	0.7337	0.0781	0.2394	+-	0.0332	3.0665	+-	3.3989
295	1	295.2	1276131	295.1	1269721	2	1	260.6	1116.4	2.261	1.5134	0.1629	0.382	+-	0.0228	2.3455	+-	0.6364
296	1	296.2	1272625	296.1	1272172	2	1	491.2	1593.8	3.5124	2.3644	0.1086	0.3991	+-	0.0198	3.6746	+-	2.6416
297	1	297.2	1273930	297.1	1273926	2	1	272.6	1017.4	2.8034	1.6114	0.1391	0.4048	+-	0.025	2.9111	+-	2.5147
298	1	298.2	1276532	298.1	4576628	2	1	973	2951	1.625	1.7526	0.491	0.4309	+-	0.0154	0.8776	+-	0.0671
299	2	299.3	1272815	299.1	1280700	3	1	201.6	602.4	4.2215	1.6469	0.687	1.2629	+-	0.1071	1.8383	+-	0.3794
299	3	299.3	1272815	299.2	1280698	3	2	170.2	633.8	4.8882	1.6469	0.2679	1.0322	+-	0.0785	3.8529	+-	5.6824
300	1	300.2	1270928	300.1	1268247	2	1	59.6	240.4	0.0626	4.6	0.1175	0.0084	+-	0.0059	0.0712	+-	0.0365
301	3	301.3	3290491	301.2	5667635	3	2	237.1	701.9	2.559	1.834	0.3897	0.6113	+-	0.0422	1.5686	+-	0.2496
301	2	301.3	3290491	301.1	1273940	3	1	221.7	717.3	2.9153	1.834	0.2107	0.5156	+-	0.036	2.4475	+-	0.787
302	1	302.2	1271199	302.1	1271616	2	1	177.6	1034.4	2.1015	1.1618	0.0395	0.1536	+-	0.0132	3.8848	+-	5.8034
303	1	303.2	3291993	303.1	1271366	2	1	78.9	305.1	0.1888	1.9575	0.4637	0.0508	+-	0.0132	0.1097	+-	0.0398
304	1	304.2	4577376	304.1	1281777	2	1	98.8	354.2	4.7976	1.0985	0.3149	1.0847	+-	0.1192	3.4446	+-	4.346
305	1	305.2	1269089	305.1	1274344	2	1	159.2	416.8	0.0698	3.6204	0.1952	0.0109	+-	0.0051	0.0557	+-	0.0194
306	1	306.2	1278812	306.1	1278816	2	1	373.6	1465.4	2.6133	1.5071	0.2029	0.4845	+-	0.0239	2.3875	+-	1.1983
307	1	307.2	4577719	307.1	1268737	2	1	123.3	389.7	0.2055	1.59	0.3895	0.0498	+-	0.0116	0.1277	+-	0.0353
308	1	308.2	1279075	308.1	1277549	2	1	117	492	3.7643	1.1885	0.1492	0.5989	+-	0.0495	4.0127	+-	8.4734
309	1	309.2	1270467	309.1	1271463	2	1	343.4	1720.6	2.194	1.176	0.0815	0.2544	+-	0.0139	3.1215	+-	3.0044
310	1	310.2	5667640	310.1	5666800	2	1	85.8	196.2	1.8036	15.3436	0.144	0.214	+-	0.037	1.486	+-	0.3742
311	1	311.2	1281044	311.1	4576132	2	1	138.1	608.9	1.137	1.8822	0.0614	0.0991	+-	0.0134	1.6134	+-	0.3458
312	1	312.2	1278159	312.1	4578174	2	1	939.8	2111.2	3.332	1.1246	0.7136	0.9885	+-	0.0418	1.3852	+-	0.1198
312	3	312.3	5668256	312.2	1278159	3	2	909.2	2141.8	3.0297	1.1246	0.5023	0.7797	+-	0.0318	1.5523	+-	0.1862
313	1	313.2	1277156	313.1	1272149	2	1	104.4	465.6	1.2894	2.1712	0.0631	0.1156	+-	0.0167	1.8306	+-	1.3774
314	1	314.2	4578337	314.1	1279556	2	1	99.2	335.8	0.0703	0.4841	0.4365	0.0181	+-	0.0074	0.0415	+-	0.0209
315	1	315.2	1281514	315.1	1281512	2	1	227.9	1836.1	1.1515	1.3303	0.1433	0.2312	+-	0.0127	1.6138	+-	0.2744
315	3	315.3	1281835	315.2	1281514	3	2	239.1	1824.9	2.151	1.3303	0.0664	0.2726	+-	0.0142	4.1078	+-	6.724
316	1	316.2	5666916	316.1	1276953	2	1	276.4	845.6	2.0846	2.9232	0.5595	0.582	+-	0.0368	1.0403	+-	0.1824
317	3	317.3	1270169	317.2	1270170	3	2	231	933	3.8616	1.6092	0.1459	0.5955	+-	0.0357	4.0817	+-	6.6088
317	1	317.2	1270170	317.1	1270171	2	1	264.1	899.9	4.4765	1.6092	0.1681	0.7028	+-	0.0425	4.1822	+-	7.063
318	1	318.2	4577253	318.1	5668347	2	1	52.4	154.6	1.1744	1.4176	0.3735	0.2748	+-	0.049	0.7357	+-	0.2652
319	1	319.2	1280297	319.1	5667883	2	1	71.3	189.7	1.0746	4.2938	0.3087	0.2222	+-	0.039	0.7199	+-	0.1742
320	1	320.2	1279388	320.1	4578129	2	1	89.5	237.5	0.1648	2.6942	0.2809	0.0323	+-	0.0119	0.115	+-	0.0383
321	1	321.2	1281171	321.1	3290671	2	1	149	904	3.3066	0.9624	0.1773	0.6652	+-	0.0409	3.753	+-	5.3208
322	1	322.2	1280072	322.1	1280086	2	1	158	694	3.8767	1.6127	0.1901	0.7218	+-	0.05	3.7971	+-	5.4776
323	1	323.2	1280154	323.1	1280155	2	1	113.7	534.3	2.7108	0.6545	0.0959	0.3405	+-	0.0307	3.5501	+-	4.6569
324	6	324.2	3290364	324.1	5667038	4	3	46.4	190.6	0.0513	1.864	0.7261	0.0159	+-	0.0092	0.0219	+-	0.0221
324	24	324.6	3289775	324.1	5667038	8	3	49.6	187.4	3.3445	1.864	0.1293	0.4626	+-	0.0648	3.5788	+-	62.7472
325	10	325.14	3290017	325.13	1276347	5	4	165	507	0.3433	1.5991	0.1452	0.0468	+-	0.0098	0.3222	+-	0.0558
325	36	325.18	3290013	325.17	1269896	9	8	152.1	519.9	3.6268	1.5991	0.1221	0.46	+-	0.0387	3.7685	+-	5.3752
326	1	326.2	1281032	326.1	1281033	2	1	228.8	1223.2	3.0784	0.8977	0.1119	0.456	+-	0.0252	4.0745	+-	6.5777
327	1	327.2	1274064	327.1	1274062	2	1	267.7	1097.3	1.6325	1.8361	0.1491	0.2568	+-	0.0175	1.722	+-	0.4332

## Sheet: Tcas
Tcas_dup	gene_pair	A_group_no	A_geneid	B_group_no	B_geneid	A	B	S	N	t	kappa	omega	dN	+-	SE	dS	+-	SE
1	1	1.2	658283	1.1	658206	2	1	175	725	2.9441	1.0992	0.0731	0.2832	+-	0.0231	3.8736	+-	5.7606
2	1	2.2	661364	2.1	654972	2	1	226.3	742.7	3.5175	1.4547	0.0716	0.291	+-	0.0232	4.0662	+-	6.5418
3	2	3.3	658024	3.1	658978	3	1	1299.6	4220.4	3.3593	1.4529	0.3743	0.8035	+-	0.0226	2.1469	+-	0.221
3	3	3.3	658024	3.2	662899	3	2	1236.6	4283.4	5.0112	1.4529	0.22	0.931	+-	0.0268	4.2316	+-	3.4855
4	1	4.2	659179	4.1	658944	2	1	1450.6	4858.4	1.6967	1.266	0.2424	0.3291	+-	0.0099	1.3575	+-	0.1152
5	1	5.2	657694	5.1	659227	2	1	279.1	1055.9	2.0995	1.1002	0.06	0.1637	+-	0.0136	2.728	+-	1.0093
6	1	6.2	657939	6.1	658103	2	1	241.8	805.2	1.5051	1.4221	0.0659	0.1174	+-	0.0128	1.781	+-	0.3223
7	1	7.2	656395	7.1	656478	2	1	180.5	740.5	0.9664	1.22	0.0779	0.097	+-	0.012	1.2457	+-	0.1913
7	2	7.3	657267	7.1	656478	3	1	195.9	725.1	3.3244	1.22	0.0855	0.3383	+-	0.026	3.9581	+-	6.0909
8	1	8.2	661325	8.1	661376	2	1	294.3	827.7	2.1014	2.0129	0.1615	0.2966	+-	0.0223	1.8361	+-	0.3131
9	1	9.2	657525	9.1	657603	2	1	297.3	674.7	2.1743	4.9368	0.5304	0.5703	+-	0.0416	1.0753	+-	0.179
10	1	10.2	661194	10.1	TC000799	2	1	363.7	1220.3	2.9969	1.5618	0.1205	0.3733	+-	0.0216	3.098	+-	1.4346
11	10	11.5	661689	11.4	641592	5	4	242.9	798.1	0.6504	1.3789	0.1219	0.0809	+-	0.0105	0.6633	+-	0.0941
11	4	11.4	641592	11.1	661428	4	1	246	795	3.9661	1.3789	0.1098	0.4532	+-	0.0309	4.1291	+-	6.8196
12	1	12.2	100141804	12.1	664126	2	1	98.3	276.7	2.5615	1.4482	0.4219	0.6283	+-	0.0691	1.489	+-	0.351
13	2	13.3	TC000013	13.1	659098	3	1	220.9	688.1	3.3731	1.893	0.5986	0.9668	+-	0.0715	1.6153	+-	0.2741
13	1	13.2	657875	13.1	659098	2	1	220.7	688.3	4.2145	1.893	0.2856	0.874	+-	0.0637	3.0601	+-	1.7521
14	1	14.2	661884	14.1	662962	2	1	274.8	1123.2	3.2887	1.457	0.0793	0.334	+-	0.0207	4.212	+-	7.2039
15	1	15.2	659369	15.1	656027	2	1	378.4	1259.6	3.4072	1.4436	0.1528	0.4981	+-	0.0264	3.2587	+-	1.7378
16	1	16.2	659305	16.1	659375	2	1	350.7	981.3	1.4721	1.9641	0.2136	0.2492	+-	0.0183	1.1666	+-	0.1835
16	3	16.3	659446	16.2	659305	3	2	350.2	981.8	2.2684	1.9641	0.1321	0.2772	+-	0.0195	2.0989	+-	0.4004
17	1	17.2	657291	17.1	658661	2	1	258.4	671.6	2.591	2.1363	0.1185	0.2815	+-	0.0239	2.3765	+-	0.6652
18	1	18.2	660423	18.1	660364	2	1	220.5	550.5	1.7699	2.4551	0.1561	0.2318	+-	0.0233	1.4844	+-	0.233
19	1	19.2	662534	19.1	662568	2	1	99.9	323.1	2.213	1.2297	0.2956	0.4721	+-	0.05	1.5969	+-	0.3983
20	1	20.2	100142054	20.1	TC005500	2	1	272.5	960.5	3.8979	1.3292	0.1129	0.4749	+-	0.0291	4.2057	+-	7.1737
21	3	21.3	660788	21.2	659735	3	2	185.4	531.6	1.5908	1.189	0.1445	0.2095	+-	0.0223	1.4498	+-	0.4303
21	9	21.5	659664	21.3	660788	5	3	185.5	531.5	3.7921	1.189	0.0863	0.3381	+-	0.0304	3.9173	+-	5.9289
22	1	22.2	658998	22.1	659077	2	1	205.9	544.1	2.1643	1.4871	0.093	0.1961	+-	0.0211	2.1094	+-	0.5292
23	1	23.2	100142173	23.1	100142372	2	1	284.8	936.2	0.2582	1.8023	0.1379	0.035	+-	0.0062	0.2539	+-	0.0369
23	8	23.5	100142577	23.2	100142173	5	2	308.4	912.6	4.0562	1.8023	0.0829	0.3565	+-	0.0241	4.2984	+-	7.6283
24	1	24.2	100142013	24.1	656540	2	1	191.8	621.2	1.7486	1.9326	0.329	0.3935	+-	0.0315	1.1961	+-	0.1744
24	3	24.3	663912	24.2	100142013	3	2	170.6	642.4	4.1053	1.9326	0.1838	0.7083	+-	0.0513	3.8544	+-	5.6883
25	1	25.2	659249	25.1	659180	2	1	283.1	1027.9	1.8564	1.4483	0.2194	0.3499	+-	0.0224	1.5952	+-	0.4106
25	2	25.3	100141739	25.1	659180	3	1	302	1009	4.4775	1.4483	0.3036	0.9765	+-	0.0602	3.2162	+-	1.8392
26	3	26.3	661921	26.2	662004	3	2	209.4	687.6	2.47	1.8098	0.2742	0.5088	+-	0.0368	1.8559	+-	0.3806
26	2	26.3	661921	26.1	661964	3	1	208.5	688.5	3.0642	1.8098	0.1788	0.4939	+-	0.0358	2.7629	+-	4.8217
27	1	27.2	657701	27.1	657944	2	1	274.1	796.9	4.1484	1.5932	0.0974	0.41	+-	0.0285	4.2102	+-	7.1955
28	3	28.3	661143	28.2	661253	3	2	401.4	1125.6	2.4318	1.6475	0.4287	0.6003	+-	0.0328	1.4003	+-	0.1555
28	4	28.4	100142504	28.1	661201	4	1	389.7	1137.3	3.4938	1.6475	0.3922	0.8345	+-	0.0455	2.1277	+-	0.3938
29	1	29.2	659399	29.1	661275	2	1	265.6	715.4	2.3665	2.5075	0.1937	0.3709	+-	0.0282	1.9148	+-	0.3641
30	1	30.2	658348	30.1	660959	2	1	254.5	750.5	0.1753	2.2589	0.4843	0.046	+-	0.008	0.0951	+-	0.0206
30	3	30.3	658417	30.2	658348	3	2	254.1	750.9	0.5405	2.2589	0.6076	0.1549	+-	0.0156	0.2549	+-	0.0388
31	5	31.4	660128	31.2	659784	4	2	70.9	250.1	2.8508	1.4449	0.2329	0.55	+-	0.0648	2.3614	+-	1.2452
31	4	31.4	660128	31.1	659722	4	1	71.5	249.5	3.7779	1.4449	0.2195	0.703	+-	0.081	3.2019	+-	3.7103
32	1	32.2	663379	32.1	655038	2	1	249.5	872.5	2.4758	1.0867	0.1317	0.3347	+-	0.0236	2.5406	+-	0.8367
33	3	33.3	663425	33.2	663445	3	2	341.6	1029.4	2.5242	1.8123	0.2984	0.5306	+-	0.0308	1.7782	+-	0.2703
33	2	33.3	663425	33.1	663460	3	1	337.2	1033.8	3.007	1.8123	0.2113	0.5225	+-	0.0303	2.4731	+-	0.6596
34	1	34.2	658994	34.1	658319	2	1	230.8	765.2	3.5463	2.1442	0.0753	0.3075	+-	0.0237	4.0813	+-	6.6071
35	1	35.2	TC000333	35.1	660365	2	1	78.6	263.4	3.4803	1.3705	0.1616	0.5291	+-	0.0614	3.2736	+-	3.8874
36	10	36.5	656143	36.4	100142514	5	4	153.8	632.2	0.752	1.8997	0.2365	0.1536	+-	0.0171	0.6497	+-	0.1293
36	13	36.6	TC002380	36.3	658141	6	3	198.3	587.7	7.2436	1.8997	0.4765	1.8904	+-	0.3376	3.9675	+-	6.1287
37	1	37.2	TC009277	37.1	656730	2	1	120.4	383.6	3.4536	2.3118	0.107	0.3845	+-	0.0395	3.5933	+-	4.7906
38	1	38.2	100141526	38.1	659654	2	1	183.8	668.2	3.8089	1.5647	0.1389	0.5432	+-	0.0389	3.9104	+-	5.9021
39	1	39.2	657626	39.1	662903	2	1	266.5	771.5	3.8125	1.9857	0.0627	0.2626	+-	0.0213	4.1891	+-	7.0956
40	2	40.3	659587	40.1	TC015567	3	1	352.9	1075.1	1.8785	1.8508	0.223	0.3364	+-	0.0213	1.509	+-	0.1899
40	3	40.3	659587	40.2	659525	3	2	355.9	1072.1	4.5577	1.8508	0.0637	0.3256	+-	0.0209	5.1153	+-	408.138
41	1	41.2	664203	41.1	TC000665	2	1	306.8	935.2	0.8052	1.7268	0.1978	0.1341	+-	0.0129	0.6777	+-	0.0884
41	5	41.4	664210	41.2	664203	4	2	314.3	927.7	1.9802	1.7268	0.1553	0.2778	+-	0.0201	1.7885	+-	0.6957
42	1	42.2	661254	42.1	100141789	2	1	175.7	565.3	1.605	1.6916	0.1276	0.2041	+-	0.0212	1.5994	+-	0.3013
43	1	43.2	100142085	43.1	100313959	2	1	438.8	1577.2	1.6878	1.1792	0.1225	0.2199	+-	0.0133	1.7947	+-	0.2434
44	3	44.3	661751	44.2	661712_970-1923aa_	3	2	592.3	1765.7	1.8424	1.8005	0.229	0.3327	+-	0.0166	1.453	+-	0.1367
44	2	44.3	661751	44.1	661712_1-969aa_	3	1	575.6	1782.4	3.9935	1.8005	0.5577	1.1153	+-	0.0529	1.9998	+-	0.2754
45	1	45.2	100141818	45.1	100142031	2	1	284	817	0.047	2.6041	0.4346	0.0117	+-	0.0038	0.027	+-	0.01
45	9	45.5	655674	45.3	660617	5	3	266.1	834.9	2.51	2.6041	0.2189	0.4492	+-	0.03	2.052	+-	0.4327
46	1	46.2	664560	46.1	664516	2	1	309.1	1034.9	1.2837	1.7005	0.1279	0.1666	+-	0.0139	1.3027	+-	0.157
46	7	46.5	664562	46.1	664516	5	1	324.8	1019.2	3.8623	1.7005	0.0728	0.3157	+-	0.0209	4.3373	+-	7.8271
47	2	47.3	TC011646	47.1	TC009129	3	1	88.4	304.6	2.8039	1.7396	0.3507	0.6598	+-	0.0692	1.8814	+-	0.6049
47	1	47.2	TC009128_1	47.1	TC009129	2	1	95.7	297.3	3.5407	1.7396	0.134	0.4584	+-	0.0509	3.4213	+-	4.2804
48	1	48.2	TC003395	48.1	663757	2	1	55.8	244.2	0.2122	0.2592	0.1594	0.0357	+-	0.0123	0.224	+-	0.0755
49	1	49.2	663913	49.1	663851	2	1	161.7	516.3	3.0704	1.5341	0.1626	0.4593	+-	0.0386	2.8243	+-	5.8699
50	12	50.6	657005	50.2	655368	6	2	240.2	716.8	2.6093	1.7908	0.5665	0.7297	+-	0.0499	1.288	+-	0.2472
50	8	50.5	TC007974	50.2	655368	5	2	239.1	717.9	3.426	1.7908	0.2389	0.6359	+-	0.0435	2.6618	+-	3.8872
51	1	51.2	655122	51.1	655022	2	1	302.6	966.4	2.4519	1.9322	0.1293	0.3136	+-	0.0214	2.4261	+-	0.6553
52	1	52.2	TC010013	52.1	662040	2	1	203.4	681.6	3.0271	1.4348	0.0302	0.1205	+-	0.0142	3.9864	+-	6.2057
53	3	53.3	658948	53.2	660149	3	2	329.3	1026.7	0.0357	1.6527	0.7018	0.0108	+-	0.0033	0.0154	+-	0.0069
53	1	53.2	660149	53.1	663717	2	1	327.9	1028.1	0.1346	1.6527	0.8341	0.0428	+-	0.0066	0.0513	+-	0.0129
54	3	54.3	657981	54.2	TC014679	3	2	362.1	1317.9	3.2209	1.3898	0.1736	0.5299	+-	0.0275	3.0529	+-	1.3553
54	1	54.2	TC014679	54.1	660770	2	1	386.2	1293.8	3.7199	1.3898	0.062	0.2768	+-	0.017	4.4672	+-	8.531
55	19	55.5	TC009418	55.2	TC009416_2	7	4	276.2	761.8	2.3496	1.9005	0.4757	0.6056	+-	0.0403	1.273	+-	0.2
55	30	55.7	TC004081	55.11	TC002656	9	2	251.4	786.6	4.4453	1.9005	0.231	0.8204	+-	0.054	3.5508	+-	3.1346
56	1	56.2	661276	56.1	663099	2	1	229.9	793.1	2.0983	1.5931	0.1949	0.3627	+-	0.0261	1.8611	+-	0.3657
57	1	57.2	661666	57.1	100306946	2	1	1264.8	3766.2	1.4867	1.8101	0.0747	0.1205	+-	0.006	1.6125	+-	0.1141
58	1	58.2	656391	58.1	656403	2	1	1430.8	4623.2	1.0138	1.5555	0.0554	0.0671	+-	0.0039	1.2129	+-	0.0652
59	4	59.4	656019	59.1	656188	4	1	208.9	646.1	1.9314	1.5579	0.3249	0.427	+-	0.0328	1.3143	+-	0.1937
59	15	59.6	655940	59.5	656355	6	5	212	643	4.1947	1.5579	0.1331	0.5349	+-	0.0395	4.0173	+-	6.3338
60	28	60.8	657117	60.7	657203	8	7	185.6	612.4	0.6168	1.2545	0.3197	0.1375	+-	0.0161	0.4302	+-	0.0703
60	8	60.5	655077	60.2	663117	5	2	173.6	624.4	4.2351	1.2545	0.0904	0.4428	+-	0.0344	4.8969	+-	22.5394
61	2	61.3	655686	61.1	656559	3	1	432.8	1355.2	2.6524	1.3083	0.1813	0.4224	+-	0.0224	2.3298	+-	0.484
61	1	61.2	656885	61.1	656559	2	1	423.7	1364.3	3.1791	1.3083	0.0824	0.2913	+-	0.0171	3.5338	+-	2.361
62	6	62.13	655436	62.12	655519	4	3	306.3	935.7	1.9217	1.3756	0.2293	0.3502	+-	0.0235	1.5275	+-	0.2086
62	1	62.11	655197	62.1	655270	2	1	312.7	929.3	4.0036	1.3756	0.0774	0.3337	+-	0.0228	4.3089	+-	7.6814
63	1	63.2	656890	63.1	656466	2	1	266.5	855.5	0.0551	1.9801	0.2004	0.0094	+-	0.0033	0.0471	+-	0.0139
63	24	63.8	662911	63.3	655211	8	3	286.7	835.3	4.4371	1.9801	0.1249	0.53	+-	0.0345	4.2439	+-	7.3576
64	1	64.2	662650	64.1	663088	2	1	216.1	554.9	2.0693	1.6269	0.218	0.344	+-	0.0302	1.5779	+-	0.4367
64	3	64.3	662684	64.2	662650	3	2	216.7	554.3	2.6268	1.6269	0.1776	0.3805	+-	0.0325	2.1422	+-	0.538
65	1	65.2	658143	65.1	659351	2	1	240.7	983.3	3.0822	1.1	0.0662	0.2723	+-	0.0194	4.1126	+-	6.7452
66	1	66.2	663307	66.1	658562	2	1	722.4	2421.6	4.7081	1.1229	0.1144	0.5648	+-	0.0214	4.9369	+-	11.6544
67	1	67.2	662891	67.1	661404	2	1	303.4	1058.6	3.372	0.9256	0.0508	0.2177	+-	0.0161	4.2863	+-	7.5671
68	1	68.2	663791	68.1	655654	2	1	246.6	728.4	2.9688	2.2751	0.3483	0.6717	+-	0.0454	1.9285	+-	0.3844
69	1	69.2	656643	69.1	660216	2	1	289.1	1171.9	2.8797	1.4209	0.0349	0.1481	+-	0.0122	4.2502	+-	7.3882
70	1	70.2	664118	70.1	661502	2	1	267.3	908.7	3.9615	1.2892	0.1136	0.4762	+-	0.0299	4.1912	+-	7.1053
71	1	71.2	660874_910~1268aa_	71.1	660874_1~909aa_	2	1	277	740	2.4316	1.9468	0.2085	0.3986	+-	0.029	1.9111	+-	0.3548
71	2	71.3	660594	71.1	660874_1~909aa_	3	1	277.1	739.9	3.273	1.9468	0.1217	0.3677	+-	0.0273	3.0226	+-	7.0716
72	1	72.2	660092	72.1	660027	2	1	135.5	545.5	2.5359	1.1002	0.1904	0.4579	+-	0.0376	2.405	+-	0.953
73	1	73.2	657081	73.1	657000	2	1	277.8	829.2	2.215	1.8947	0.1775	0.3413	+-	0.0246	1.9231	+-	0.3597
73	3	73.3	657166	73.2	657081	3	2	270.4	836.6	2.4834	1.8947	0.1774	0.3882	+-	0.0267	2.1879	+-	0.5105
74	1	74.2	100142297	74.1	664305	2	1	169.1	604.9	0.4906	0.994	0.4895	0.1332	+-	0.0159	0.2721	+-	0.0473
75	1	75.2	100141816	75.1	659691	2	1	162.6	467.4	3.2925	1.6937	0.5119	0.8808	+-	0.0762	1.7207	+-	0.628
76	1	76.2	657044	76.1	664335	2	1	224.7	753.3	2.2493	2.1342	0.2112	0.4035	+-	0.029	1.9107	+-	0.3937
77	1	77.2	663576	77.1	660638	2	1	215.2	657.8	3.7335	1.5512	0.0829	0.3339	+-	0.027	4.0285	+-	6.3808
78	1	78.2	660272	78.1	661259	2	1	263.2	729.8	3.1117	2.0913	0.109	0.3276	+-	0.0254	3.0045	+-	1.4917
79	1	79.2	659204	79.1	659046	2	1	391.3	1033.7	1.4287	2.473	0.174	0.2067	+-	0.0158	1.1882	+-	0.1566
80	1	80.2	100142401	80.1	657382	2	1	316.5	1234.5	3.4971	1.0579	0.0828	0.3574	+-	0.0208	4.3181	+-	7.7282
81	20	81.1	663022_1	81.14	662997_2	7	5	188	610	1.9216	1.7274	0.3412	0.4403	+-	0.0346	1.2904	+-	0.1982
81	25	81.2	663022_2	81.13	662997_1	8	4	185.4	612.6	4.5617	1.7274	0.2031	0.7956	+-	0.0587	3.9167	+-	5.9267
82	3	82.3	656768	82.2	658874	3	2	219.1	641.9	2.3483	2.0541	0.2926	0.4846	+-	0.0363	1.6564	+-	0.5631
82	1	82.2	658874	82.1	662012	2	1	192.1	668.9	3.2227	2.0541	0.0634	0.2501	+-	0.0221	3.9436	+-	6.0329
83	1	83.2	658788	83.1	657877	2	1	255.2	923.8	4.2242	1.1836	0.1562	0.649	+-	0.0392	4.1564	+-	6.9436
84	3	84.3	655824	84.2	659361	3	2	347.1	1080.9	2.0878	1.6058	0.2144	0.3681	+-	0.0227	1.7168	+-	0.4474
84	2	84.3	655824	84.1	656993	3	1	340.8	1087.2	2.3411	1.6058	0.1166	0.2779	+-	0.0186	2.3837	+-	0.5847
85	1	85.2	656733	85.1	656823	2	1	240.8	656.2	2.86	2.4444	0.1139	0.3087	+-	0.0259	2.7096	+-	1.0608
86	1	86.2	TC006752	86.1	664497	2	1	74.2	204.8	2.5413	2.2937	0.1526	0.3421	+-	0.0494	2.2416	+-	1.044
87	1	87.2	663075	87.1	663102	2	1	281.5	825.5	0.2893	2.2215	0.5731	0.0811	+-	0.0104	0.1415	+-	0.0249
88	9	88.5	659168	88.3	659088	5	3	328.1	904.9	1.9374	1.6075	0.2249	0.3369	+-	0.0232	1.4979	+-	0.1943
88	15	88.6	663951	88.5	659168	6	5	311	922	4.3832	1.6075	0.1166	0.502	+-	0.031	4.3047	+-	7.6602
89	1	89.2	664059	89.1	664049	2	1	314.1	915.9	0.5299	1.6765	0.2153	0.0915	+-	0.0105	0.4249	+-	0.0509
89	5	89.4	656366	89.2	664059	4	2	321.9	908.1	2.6996	1.6765	0.2995	0.5582	+-	0.0343	1.8637	+-	0.31
90	1	90.2	100141524	90.1	659754	2	1	256.7	775.3	0.7493	2.245	0.3819	0.1781	+-	0.0167	0.4663	+-	0.0634
90	7	90.5	661089	90.1	659754	5	1	265.1	766.9	2.2658	2.245	0.2465	0.4231	+-	0.0299	1.7162	+-	0.2838
91	1	91.2	657084	91.1	657169	2	1	213.8	764.2	3.9368	1.2224	0.1377	0.5539	+-	0.0371	4.0236	+-	6.3602
92	1	92.2	655688	92.1	662497	2	1	205.8	694.2	3.5079	1.5669	0.0831	0.3318	+-	0.0263	3.995	+-	6.2411
93	1	93.2	663456	93.1	658822	2	1	251.6	804.4	4.1266	1.9045	0.1228	0.509	+-	0.0337	4.1459	+-	6.8956
94	1	94.2	664140	94.1	664123	2	1	305.1	1035.9	2.8216	1.7718	0.2484	0.557	+-	0.032	2.2426	+-	0.5155
95	1	95.2	TC016222	95.1	659623	2	1	302	772	0.6988	2.5713	0.1933	0.1072	+-	0.0125	0.5544	+-	0.0697
96	1	96.2	TC011090	96.1	658645	2	1	315.5	1109.5	0.2752	1.5498	0.3174	0.0621	+-	0.0077	0.1958	+-	0.0281
97	21	97.7	656754	97.6	656843	7	6	561.1	1817.9	1.8198	1.4832	0.1588	0.2697	+-	0.0141	1.6985	+-	0.1908
97	32	97.9	657014	97.4	656534_1~1016aa_	9	4	561.2	1817.8	4.2595	1.4832	0.0827	0.3926	+-	0.0183	4.7475	+-	10.2758
98	1	98.2	656071	98.1	656158	2	1	489.8	1463.2	1.5365	1.812	0.4135	0.3778	+-	0.0199	0.9136	+-	0.103
98	6	98.4	655507	98.3	662755	4	3	488.2	1464.8	3.0737	1.812	0.3602	0.7095	+-	0.034	1.9697	+-	0.2878
99	1	99.2	662117	99.1	662080	2	1	394.8	1237.2	2.6536	1.6927	0.1485	0.3705	+-	0.0212	2.495	+-	0.6271
100	1	100.2	659272	100.1	660201	2	1	277.8	787.2	0.8787	3.0816	0.1014	0.0885	+-	0.0111	0.8722	+-	0.1387
101	1	101.2	660544	101.1	659391	2	1	224.4	594.6	1.4745	2.3594	0.166	0.2068	+-	0.0209	1.2458	+-	0.268
102	1	102.2	660466	102.1	660338	2	1	217.5	763.5	4.5161	1.3761	0.1976	0.7922	+-	0.0524	4.009	+-	6.1839
103	1	103.4	659274	103.3	660355	2	1	347.6	1125.4	1.8923	1.6792	0.285	0.3962	+-	0.0235	1.3902	+-	0.1651
103	2	103.5	661620	103.3	660355	3	1	330	1143	4.1014	1.6792	0.1163	0.506	+-	0.0281	4.3494	+-	7.89
104	1	104.2	100142465	104.1	656782	2	1	347.1	1089.9	1.5929	1.2763	0.2439	0.3037	+-	0.0197	1.2447	+-	0.1632
104	3	104.3	657120	104.2	100142465	3	2	347.7	1089.3	2.6652	1.2763	0.2359	0.4981	+-	0.0284	2.1114	+-	0.8408
105	1	105.2	657696	105.1	661849	2	1	250.5	724.5	2.1458	0.7955	0.1984	0.3509	+-	0.027	1.7692	+-	0.3121
106	1	106.2	662553	106.1	657350	2	1	451.2	1606.8	4.209	1.2711	0.1112	0.5097	+-	0.0238	4.5839	+-	9.2181
107	1	107.2	660735	107.1	100142454	2	1	317.4	993.6	2.7449	1.7551	0.2272	0.5018	+-	0.03	2.2085	+-	0.4838
108	1	108.2	100142071	108.1	100141956	2	1	456.9	1643.1	3.3195	1.4115	0.1497	0.4948	+-	0.0232	3.3062	+-	1.6835
109	1	109.2	662133	109.1	661369	2	1	224.9	777.1	3.8454	1.3535	0.1783	0.63	+-	0.0416	3.534	+-	3.2411
110	1	110.2	TC013742	110.1	663995	2	1	1284.6	4862.4	4.2022	1.429	0.0656	0.3524	+-	0.0103	5.3687	+-	15.5318
111	1	111.2	100142493	111.1	657495	2	1	371.3	1506.7	4.0393	1.416	0.1318	0.5847	+-	0.0276	4.4377	+-	8.3659
112	1	112.2	659941	112.1	660004	2	1	212.4	468.6	2.2929	5.1982	0.5563	0.612	+-	0.0519	1.1002	+-	0.1935
113	1	113.4	660849	113.3	660902	2	1	189.4	494.6	2.6563	2.4306	0.1815	0.3938	+-	0.0354	2.1692	+-	1.7267
114	1	114.2	654885	114.1	654943	2	1	346.7	1078.3	1.8586	1.7851	0.1661	0.2788	+-	0.0187	1.6791	+-	0.2369
115	1	115.2	657894	115.1	100142204	2	1	229	881	0.6198	1.4683	0.1789	0.1061	+-	0.0116	0.5931	+-	0.0926
115	2	115.3	662498	115.1	100142204	3	1	252.5	857.5	4.0992	1.4683	0.1319	0.5472	+-	0.0349	4.1485	+-	6.9077
116	1	116.2	663579	116.1	663561	2	1	223.5	694.5	1.8962	1.3229	0.2044	0.3245	+-	0.0258	1.5879	+-	0.4469
117	1	117.2	663547	117.1	657963	2	1	459	1455	3.1089	1.5706	0.3222	0.6888	+-	0.0333	2.1377	+-	0.3675
118	1	118.2	661738	118.1	661776	2	1	221.2	624.8	2.9173	2.3376	0.1006	0.2915	+-	0.0254	2.8958	+-	1.4113
119	1	119.2	657397	119.1	661133	2	1	553	1910	4.587	1.3127	0.1267	0.6002	+-	0.0251	4.7366	+-	10.2015
120	1	120.2	641599	120.1	641512	2	1	403.2	1633.8	3.2091	1.5311	0.0496	0.2232	+-	0.0132	4.4996	+-	8.7164
121	1	121.2	654952	121.1	100142617	2	1	276.9	1007.1	3.3236	1.5641	0.0599	0.2528	+-	0.0182	4.2177	+-	7.2313
122	1	122.2	655655	122.1	662554	2	1	276.9	920.1	4.226	1.2252	0.1336	0.5634	+-	0.0345	4.2177	+-	7.2309
123	1	123.2	655590	123.1	659847	2	1	906.2	2621.8	2.4368	1.6021	0.1857	0.382	+-	0.0149	2.057	+-	0.236
124	1	124.2	659626	124.1	663260	2	1	180.4	440.6	1.8644	4.2688	0.2816	0.357	+-	0.0355	1.2674	+-	0.1966
125	1	125.2	658343	125.1	660669	2	1	176.9	633.1	0.0762	1.2288	0.27	0.016	+-	0.0051	0.0592	+-	0.019
125	29	125.9	659226	125.1	660669	9	1	171.2	638.8	5.0352	1.2288	0.0874	0.5233	+-	0.0389	5.9895	+-	97.3205
126	3	126.3	656748	126.2	660958	3	2	175.2	544.8	2.1932	1.5782	0.2664	0.4378	+-	0.0363	1.6431	+-	0.5814
126	4	126.4	657090	126.1	660903	4	1	183.2	536.8	4.0457	1.5782	0.1216	0.4752	+-	0.0389	3.9079	+-	5.8923
127	1	127.2	662790	127.1	662761	2	1	349.4	1054.6	2.1241	1.6607	0.3373	0.4755	+-	0.0278	1.4098	+-	0.1687
128	1	128.2	TC008167	128.1	663894	2	1	85.4	259.6	3.234	1.8558	0.1008	0.3361	+-	0.0436	3.3351	+-	4.0462
129	1	129.2	TC004493	129.1	TC004494	2	1	349.7	946.3	2.279	1.9486	0.1883	0.3512	+-	0.0234	1.865	+-	0.5746
130	3	130.3	662717	130.2	662782	3	2	329	1234	2.1818	1.5428	0.2351	0.4316	+-	0.0238	1.836	+-	0.2962
130	5	130.4	662806	130.2	662782	4	2	305.2	1257.8	3.5407	1.5428	0.0991	0.4253	+-	0.0234	4.2908	+-	7.5898
131	1	131.2	656324	131.1	657083	2	1	338.6	876.4	3.0721	2.3461	0.2689	0.5826	+-	0.0364	2.1668	+-	1.3236
132	1	132.2	657776	132.1	660632	2	1	348.4	1229.6	3.5622	1.1729	0.0637	0.2798	+-	0.0176	4.3901	+-	8.106
133	1	133.2	658307	133.1	658456	2	1	87.4	410.6	1.9744	1.1034	0.0253	0.0848	+-	0.015	3.3526	+-	4.0927
133	3	133.3	658380	133.2	658307	3	2	101.7	396.3	2.8368	1.1034	0.0861	0.2986	+-	0.0325	3.4666	+-	4.4091
134	3	134.3	657744_616..1250aa_	134.2	657825	3	2	454.3	1378.7	0.422	1.7271	0.2165	0.0742	+-	0.0076	0.3425	+-	0.035
134	4	134.4	657903	134.1	657744_1..615aa_	4	1	453.1	1379.9	2.1821	1.7271	0.1841	0.3471	+-	0.0192	1.8854	+-	0.2686
135	1	135.2	662930	135.1	662897	2	1	317.2	918.8	1.5415	1.578	0.137	0.1964	+-	0.0162	1.4334	+-	0.302
135	2	135.3	659081	135.1	662897	3	1	305.6	930.4	2.2358	1.578	0.0847	0.2029	+-	0.0165	2.3962	+-	0.6274
136	1	136.5	660569	136.4	657543	2	1	284	892	1.3687	1.8069	0.1175	0.1621	+-	0.0147	1.3799	+-	0.1803
137	1	137.2	662745	137.1	664146	2	1	63.4	221.6	2.7018	2.3042	0.0859	0.2674	+-	0.0403	3.1125	+-	3.5013
138	1	138.2	641604	138.1	641553	2	1	162	573	4.0252	0.9112	0.1684	0.6425	+-	0.0493	3.8156	+-	5.5444
139	1	139.2	660718	139.1	660662	2	1	389.8	1095.2	3.9023	1.8831	0.1809	0.5942	+-	0.0329	3.2855	+-	9.6608
139	3	139.3	660775	139.2	660718	3	2	361.3	1123.7	4.1369	1.8831	0.1855	0.6668	+-	0.0361	3.5937	+-	2.7671
140	1	140.2	100142180	140.1	655845	2	1	170	598	4.4949	1.5482	0.2154	0.8295	+-	0.0635	3.8517	+-	5.678
141	3	141.3	659387	141.2	659318	3	2	144.3	353.7	2.2083	1.9129	0.4159	0.5232	+-	0.0519	1.258	+-	0.2828
141	2	141.3	659387	141.1	659519	3	1	147.6	350.4	3.6425	1.9129	0.1584	0.4716	+-	0.0479	2.9768	+-	7.8438
142	1	142.2	655432	142.1	659463	2	1	204	687	2.965	1.5758	0.1446	0.4196	+-	0.0314	2.903	+-	1.4835
143	1	143.2	661896	143.1	657071	2	1	386.6	1446.4	4.602	1.1037	0.1678	0.7499	+-	0.0364	4.468	+-	8.5354
144	1	144.2	659723	144.1	657738	2	1	696.9	2621.1	4.6713	1.2108	0.1356	0.6656	+-	0.0242	4.91	+-	11.4475
145	1	145.2	664240	145.1	659870	2	1	400.8	1294.2	2.5176	1.6653	0.1627	0.3786	+-	0.0211	2.3266	+-	0.5009
146	4	146.6	655418	146.3	100142311	4	1	289.6	1024.4	2.6034	1.4116	0.2803	0.5541	+-	0.0321	1.9771	+-	0.3772
146	6	146.6	655418	146.5	TC007030	4	3	286.6	1027.4	4.1704	1.4116	0.14	0.5941	+-	0.0342	4.2436	+-	7.356
147	2	147.3	664380	147.1	664377	3	1	364.8	1021.2	0.8064	2.3115	0.1781	0.1214	+-	0.0116	0.6815	+-	0.0817
147	3	147.3	664380	147.2	664514	3	2	383.5	1002.5	1.2189	2.3115	0.1127	0.1278	+-	0.0121	1.1343	+-	0.1755
148	5	148.4	TC011134	148.2	TC011174	4	2	82.5	301.5	2.3226	1.5746	0.2249	0.4449	+-	0.0498	1.9785	+-	0.7082
148	4	148.4	TC011134	148.1	657079	4	1	88.5	295.5	3.2938	1.5746	0.1249	0.42	+-	0.0481	3.3621	+-	4.1181
149	1	149.2	662984	149.1	660746	2	1	193.2	688.8	3.3964	1.2179	0.0867	0.3421	+-	0.027	3.948	+-	6.0503
150	1	150.2	662053_1..313aa_	150.1	660087	2	1	229.2	703.8	3.5169	1.1723	0.0555	0.2264	+-	0.0203	4.0761	+-	6.5845
151	1	151.2	656430	151.1	656599	2	1	82.7	544.3	1.9941	1.4025	0.0793	0.2627	+-	0.0254	3.3112	+-	3.9838
152	1	152.2	662507	152.1	662438	2	1	149.4	561.6	2.889	1.3318	0.0586	0.2201	+-	0.0223	3.7551	+-	5.328
153	1	153.2	TC013058	153.1	658970	2	1	445.9	1255.1	1.3214	2.5601	0.1074	0.1386	+-	0.0113	1.2903	+-	0.2272
154	1	154.2	656291	154.1	654903	2	1	615.8	1937.2	4.8616	1.5453	0.1254	0.6043	+-	0.0252	4.8172	+-	10.7631
155	1	155.2	655830	155.1	659559	2	1	498.6	1406.4	0.1002	2.5779	0.7065	0.0301	+-	0.0047	0.0426	+-	0.0096
156	1	156.2	659453	156.1	659513	2	1	330.1	1082.9	2.0265	1.7471	0.148	0.2881	+-	0.0191	1.9464	+-	0.3398
156	2	156.3	659577	156.1	659513	3	1	341.4	1071.6	2.7431	1.7471	0.2418	0.5202	+-	0.0297	2.1517	+-	0.4338
157	1	157.2	656545	157.1	663722	2	1	334.4	1129.6	3.4783	1.3003	0.0487	0.2121	+-	0.0153	4.3593	+-	7.9419
158	1	158.2	TC013273	158.1	TC013275	2	1	380.8	1182.2	0.0686	2.0055	0.42	0.0171	+-	0.0038	0.0408	+-	0.0107
158	2	158.3	100141681	158.1	TC013275	3	1	392.3	1170.7	2.7258	2.0055	0.1455	0.3672	+-	0.0218	2.524	+-	0.6532
159	1	159.2	662398	159.1	662434	2	1	214.6	703.4	3.5733	1.4622	0.081	0.3262	+-	0.0258	4.0265	+-	6.3722
160	2	160.3	655953	160.1	656367	3	1	93.6	368.4	3.1577	1.5239	0.1336	0.4548	+-	0.0454	3.4045	+-	4.2337
160	3	160.3	655953	160.2	656202	3	2	102.5	359.5	3.2645	1.5239	0.1176	0.4082	+-	0.0424	3.4725	+-	4.4262
161	1	161.2	657644	161.1	663426	2	1	227.6	687.4	3.7432	1.3118	0.4181	0.9268	+-	0.067	2.2167	+-	1.1793
162	1	162.2	658233	162.1	664068	2	1	77.7	204.3	1.8437	1.9201	0.2084	0.3003	+-	0.0455	1.4409	+-	0.3718
163	1	163.2	100141640	163.1	657611	2	1	233.9	690.1	3.8743	1.1549	0.3781	0.9117	+-	0.066	2.4114	+-	0.7313
163	2	163.3	659475	163.1	657611	3	1	202.4	721.6	4.4191	1.1549	0.1931	0.7692	+-	0.0528	3.9826	+-	6.1901
164	1	164.2	663645	164.1	663626	2	1	160.8	673.2	0.5335	1.3773	0.0754	0.0528	+-	0.0091	0.7009	+-	0.1314
165	1	165.2	662657	165.1	662623	2	1	166.7	781.3	2.887	1.3663	0.0909	0.3489	+-	0.0256	3.8372	+-	5.6242
166	1	166.2	100141911	166.1	100142604	2	1	239.3	750.7	5.1269	1.3046	0.158	0.7467	+-	0.0499	4.7272	+-	15.3154
167	1	167.2	655259	167.1	655182	2	1	216.4	800.6	3.3222	1.5861	0.0785	0.3165	+-	0.0236	4.033	+-	6.3996
168	1	168.2	663316	168.1	663337	2	1	69.3	503.7	36.6884	1.2501	0.0029	0.2888	+-	0.0281	99	+-	0
169	2	169.3	655785	169.1	655696	3	1	276.3	770.7	2.7331	1.6366	0.1263	0.3224	+-	0.0244	2.553	+-	0.8081
169	1	169.2	655616	169.1	655696	2	1	260.2	786.8	3.9491	1.6366	0.0894	0.3726	+-	0.0268	4.1697	+-	6.9981
170	1	170.2	TC013905	170.1	661242	2	1	159.4	749.6	2.4745	0.8851	0.0503	0.1914	+-	0.0177	3.8036	+-	5.5009
171	4	171.4	663420	171.1	663440	4	1	490.9	1603.1	2.973	1.5599	0.2734	0.6106	+-	0.0281	2.2334	+-	0.4016
171	6	171.4	663420	171.3	663402	4	3	485.2	1608.8	5.0744	1.5599	0.1045	0.5667	+-	0.0262	5.4205	+-	27.0797
172	1	172.2	658845	172.1	658918	2	1	350.7	927.3	0.5385	2.7554	0.3026	0.11	+-	0.0116	0.3634	+-	0.0427
172	2	172.3	658770	172.1	658918	3	1	352.5	925.5	0.6339	2.7554	0.2608	0.1186	+-	0.0121	0.4547	+-	0.0528
173	1	173.2	100142127	173.1	658258	2	1	157.8	583.2	4.1036	1.263	0.1872	0.7106	+-	0.0541	3.7962	+-	5.4743
174	1	174.2	663725	174.1	658701	2	1	193.4	652.6	3.361	1.7594	0.1487	0.4852	+-	0.0362	3.2638	+-	2.4471
175	1	175.2	660742	175.1	660796	2	1	116.3	612.7	2.0684	1.0727	0.0401	0.1431	+-	0.0165	3.5673	+-	4.7097
176	3	176.3	661035	176.2	661140	3	2	279.4	782.6	1.9276	1.7139	0.1487	0.2564	+-	0.0208	1.7244	+-	0.2793
176	1	176.2	661140	176.1	661091	2	1	280.8	781.2	2.5212	1.7139	0.0871	0.2228	+-	0.019	2.5585	+-	0.8073
177	2	177.3	656956	177.1	656868	3	1	247.1	751.9	1.9328	1.6981	0.1782	0.3009	+-	0.0236	1.6888	+-	0.2841
177	1	177.2	656777	177.1	656868	2	1	253.5	745.5	2.7356	1.6981	0.1442	0.3639	+-	0.027	2.5232	+-	2.9443
178	1	178.2	658068	178.1	658748	2	1	336	930	2.5743	2.014	0.365	0.587	+-	0.0355	1.6083	+-	0.2203
179	1	179.2	656829	179.1	664180	2	1	104.8	270.2	2.8869	2.5628	0.7311	0.8726	+-	0.0992	1.1935	+-	0.3245
180	1	180.2	658536	180.1	657059	2	1	336.6	911.4	2.6263	2.9492	0.1593	0.3612	+-	0.0245	2.2678	+-	0.5068
181	1	181.2	656994	181.1	656820	2	1	547.3	1414.7	2.5574	2.3598	0.0781	0.1987	+-	0.0132	2.5423	+-	1.9621
182	1	182.2	661195	182.1	661139	2	1	127.8	379.2	3.5281	1.0942	0.0551	0.2208	+-	0.0271	4.0105	+-	106.021
183	1	183.2	660971	183.1	664181	2	1	340.3	1225.7	3.2183	1.7019	0.0358	0.1567	+-	0.0123	4.3723	+-	8.011
184	1	184.2	657932	184.1	660636	2	1	186.9	587.1	3.395	1.2659	0.062	0.2433	+-	0.0233	3.9228	+-	5.9507
185	1	185.2	660986	185.1	657832	2	1	112.4	328.6	3.314	1.9417	0.0767	0.2716	+-	0.0333	3.5413	+-	4.6302
186	1	186.2	659959	186.1	663904	2	1	170.5	408.5	1.85	1.6165	0.1409	0.2207	+-	0.0262	1.5658	+-	0.2933
187	1	187.2	663008	187.1	663033	2	1	410.4	1338.6	2.2254	1.5517	0.1269	0.2837	+-	0.017	2.2362	+-	0.4408
188	1	188.2	655982	188.1	656059	2	1	934.8	2767.2	2.2701	1.7216	0.0891	0.2113	+-	0.0098	2.3711	+-	0.3473
189	1	189.2	TC008638	189.1	663551	2	1	487.5	1549.5	1.639	2.1889	0.0673	0.1265	+-	0.0097	1.8807	+-	0.2574
190	1	190.2	652932	190.1	641533	2	1	144	486	3.2178	1.3983	0.1829	0.5306	+-	0.045	2.9017	+-	1.7626
191	1	191.2	659130	191.1	659208	2	1	182.5	576.5	3.9639	1.4056	0.1289	0.5035	+-	0.0393	3.905	+-	5.881
192	1	192.2	658873	192.1	664201	2	1	207.9	605.1	4.3223	1.6817	0.14	0.5605	+-	0.042	4.0028	+-	6.2733
193	1	193.2	663628	193.1	663647	2	1	211.1	607.9	2.895	1.8423	0.1118	0.3166	+-	0.0272	2.8319	+-	4.8671
194	1	194.2	658444	194.1	661350	2	1	464.9	1398.1	4.2956	1.0983	0.0817	0.3763	+-	0.0202	4.6064	+-	9.3564
195	3	195.3	657303	195.2	657063	3	2	127.3	484.7	2.1041	1.146	0.094	0.2333	+-	0.0249	2.4833	+-	1.0877
195	20	195.7	655909	195.5	657228	7	5	132.3	479.7	3.3587	1.146	0.114	0.4176	+-	0.0374	3.664	+-	5.0182
196	1	196.2	657070	196.1	659747	2	1	170.4	594.6	2.866	1.4077	0.0324	0.1248	+-	0.0155	3.8536	+-	5.6852
197	1	197.2	662177	197.1	657380	2	1	359.3	1257.7	3.4358	1.2866	0.048	0.2117	+-	0.0145	4.4131	+-	8.2306
198	1	198.2	100142038	198.1	659790	2	1	161.6	534.4	3.0111	1.4431	0.4533	0.7842	+-	0.0625	1.7298	+-	0.6662
199	1	199.2	100142341	199.1	662629	2	1	130	413	2.7312	1.6701	0.2312	0.5069	+-	0.047	2.1925	+-	0.7407
200	1	200.2	658018	200.1	657942	2	1	373.2	1045.8	1.6733	2.0401	0.0286	0.0561	+-	0.0075	1.9635	+-	0.3266
201	25	201.7	659528	201.3	663205	8	4	137.9	468.1	2.7224	1.493	0.452	0.7112	+-	0.0608	1.5735	+-	0.3292
201	33	201.8	655472	201.4	100141899	9	5	140.3	465.7	5.3497	1.493	0.116	0.6453	+-	0.0563	5.5621	+-	1679.78
202	1	202.2	TC007991	202.1	656562	2	1	176.6	555.4	3.218	1.815	0.2445	0.6145	+-	0.0479	2.5132	+-	0.9598
203	1	203.2	662451	203.1	654848	2	1	136.2	430.8	3.5098	2.0029	0.1016	0.3745	+-	0.0366	3.6856	+-	5.0902
204	1	204.2	661810	204.1	662336	2	1	210	615	2.9103	1.6269	0.4602	0.747	+-	0.0551	1.6234	+-	0.2839
205	1	205.2	657945	205.1	657862	2	1	373.1	1129.9	1.4335	1.774	0.1908	0.2328	+-	0.0163	1.22	+-	0.2198
206	2	206.3	100141904	206.1	658216	3	1	361.7	982.3	2.0383	1.7788	0.3452	0.4498	+-	0.0276	1.303	+-	0.2011
206	13	206.6	100142241	206.3	100141904	6	3	358	986	3.6453	1.7788	0.4392	0.9067	+-	0.0537	2.0645	+-	0.9161
207	1	207.2	662202	207.1	655326	2	1	255.1	878.9	3.4259	1.3361	0.0642	0.267	+-	0.0201	4.1563	+-	6.9432
208	1	208.2	TC004760	208.1	100142534	2	1	87.3	275.7	2.3922	1.3249	0.2428	0.4557	+-	0.0528	1.8771	+-	0.6056
209	1	209.2	657265	209.1	659244	2	1	83.1	435.9	48.1989	1.6896	0.0025	0.2459	+-	0.0271	99	+-	0
210	1	210.2	661799	210.1	657547	2	1	84.3	206.7	3.266	2.7468	0.5846	0.9028	+-	0.1186	1.5443	+-	0.406
211	1	211.2	100141736	211.1	TC001642	2	1	900.5	2576.5	0.0949	1.9603	0.404	0.0229	+-	0.003	0.0567	+-	0.0082
212	1	212.2	655327	212.1	657307	2	1	205.2	775.8	3.6625	1.4328	0.1221	0.4875	+-	0.0333	3.9931	+-	6.2331
213	10	213.5	TC005678	213.4	TC030301	5	4	264.7	791.3	1.845	1.8274	0.4295	0.4614	+-	0.0316	1.0743	+-	0.1821
213	3	213.3	TC000731	213.2	TC000729	3	2	260.2	795.8	3.2491	1.8274	0.1051	0.3497	+-	0.0256	3.3263	+-	13.7524
214	1	214.2	TC000980	214.1	663744	2	1	143.7	390.3	3.1469	1.636	0.4001	0.7474	+-	0.0689	1.8681	+-	0.4666
214	2	214.3	663758	214.1	663744	3	1	137.8	396.2	2.8514	1.636	0.0474	0.1537	+-	0.0214	3.2407	+-	2.8117
215	1	215.2	661231_183-610aa_	215.1	661663	2	1	273	903	3.2709	1.2991	0.4605	0.8571	+-	0.0531	1.8613	+-	0.3356
216	1	216.2	656557	216.1	641602	2	1	380	1243	4.8339	1.1865	0.1666	0.7421	+-	0.0388	4.455	+-	8.4626
217	1	217.2	TC006879	217.1	664216	2	1	258.2	842.8	4.6323	1.5572	0.1779	0.741	+-	0.0466	4.1654	+-	6.985
218	1	218.2	TC000089	218.1	TC007080	2	1	75.7	230.3	3.4199	1.0065	0.1381	0.4483	+-	0.057	3.2449	+-	3.8155
219	1	219.2	TC016156	219.1	TC000034	2	1	55.2	202.8	0.4969	2.0881	0.7348	0.1537	+-	0.0301	0.2092	+-	0.0698
220	2	220.3	658332	220.1	663529	3	1	391.6	1180.4	2.7683	1.7422	0.2927	0.576	+-	0.031	1.9679	+-	0.3206
220	3	220.3	658332	220.2	661309	3	2	385.7	1186.3	3.1781	1.7422	0.2459	0.6046	+-	0.0324	2.4584	+-	0.6051
221	1	221.2	TC012388	221.1	660679	2	1	574.9	1699.1	2.1155	2.0236	0.1099	0.2314	+-	0.0132	2.1053	+-	0.3151
222	1	222.2	100142569	222.1	662813	2	1	124.5	385.5	3.1853	1.6535	0.438	0.8085	+-	0.0761	1.846	+-	0.4875
223	1	223.2	655110	223.1	655187	2	1	319.1	1174.9	3.7123	1.0833	0.0923	0.399	+-	0.0232	4.3242	+-	7.7595
224	1	224.2	656471	224.1	659162	2	1	230.7	771.3	3.4891	1.8074	0.0712	0.2904	+-	0.0227	4.0808	+-	6.6049
225	1	225.2	656162	225.1	658505	2	1	144	396	0.0451	5.4573	0.3578	0.0102	+-	0.0051	0.0284	+-	0.0143
226	1	226.2	657363	226.1	657288	2	1	283.4	844.6	0.6805	1.773	0.1072	0.0734	+-	0.0097	0.6843	+-	0.0937
226	2	226.3	657046	226.1	657288	3	1	287.4	840.6	4.6643	1.773	0.1495	0.6348	+-	0.04	4.2457	+-	7.3662
227	1	227.2	656796	227.1	663143	2	1	157.9	553.1	2.9443	1.7153	0.0468	0.1779	+-	0.0198	3.7964	+-	5.475
228	1	228.2	100142587	228.1	662333	2	1	57.2	167.8	3.2425	1.9464	0.1368	0.415	+-	0.063	3.0347	+-	3.3298
229	1	229.2	663786	229.1	663797	2	1	279.5	971.5	3.6841	1.2406	0.0866	0.3659	+-	0.0239	4.2247	+-	7.2648
230	1	230.2	655375	230.1	658439	2	1	273.2	788.8	3.5781	1.4383	0.2797	0.7174	+-	0.0464	2.565	+-	2.837
231	1	231.2	100142239	231.1	100141550	2	1	345.1	1025.9	1.2418	1.7073	0.33	0.2739	+-	0.019	0.8301	+-	0.0964
232	1	232.2	TC010365	232.1	658821	2	1	116	460	0.4538	1.6155	0.4418	0.1206	+-	0.0173	0.2729	+-	0.0594
233	1	233.2	655775	233.1	660137	2	1	56.3	258.7	0.252	1.1313	0.7911	0.0802	+-	0.0184	0.1014	+-	0.0448
233	2	233.3	663373	233.1	660137	3	1	57.9	257.1	2.7718	1.1313	0.1466	0.4464	+-	0.0536	3.0441	+-	3.3501
234	2	234.3	664490	234.1	664548	3	1	355.7	976.3	2.7392	1.7937	0.4663	0.6993	+-	0.0406	1.4998	+-	0.187
234	3	234.3	664490	234.2	664550	3	2	358	974	4.5656	1.7937	0.1744	0.6696	+-	0.039	3.8405	+-	31.4672
235	1	235.2	658732	235.1	663960	2	1	142.7	484.3	2.9927	1.3062	0.1436	0.4232	+-	0.0376	2.9471	+-	1.8792
236	1	236.2	663226	236.1	660655	2	1	177.6	611.4	2.7427	1.6311	0.3881	0.6748	+-	0.0495	1.7386	+-	0.3566
237	1	237.2	661154	237.1	661460	2	1	342.1	1157.9	4.4149	1.399	0.1402	0.6134	+-	0.0332	4.3764	+-	8.0324
238	1	238.2	658756	238.1	658827	2	1	96.1	419.9	2.6942	1.6131	0.0935	0.32	+-	0.0331	3.424	+-	4.2881
239	1	239.2	100141670	239.1	100141674	2	1	118.1	454.9	3.7142	1.1679	0.4714	1.0057	+-	0.0951	2.1334	+-	0.7206
240	1	240.2	659758	240.1	659429	2	1	332.9	1095.1	2.6929	1.7124	0.0854	0.2568	+-	0.0176	3.0054	+-	1.328
241	1	241.2	659277	241.1	656420	2	1	194.3	621.7	1.4419	1.9668	0.1028	0.1561	+-	0.0172	1.5189	+-	0.2591
242	1	242.2	658245	242.1	658897	2	1	317.5	1023.5	2.6524	1.765	0.515	0.7229	+-	0.0418	1.4038	+-	0.1756
243	3	243.3	663993	243.2	100142251	3	2	184.2	571.8	2.6976	1.7224	0.4482	0.6917	+-	0.0542	1.5434	+-	0.2744
243	2	243.3	663993	243.1	100142356	3	1	180.6	575.4	2.6452	1.7224	0.2969	0.5631	+-	0.0442	1.8968	+-	0.4315
244	3	244.3	663016	244.2	657594	3	2	336.5	932.5	2.9306	1.8091	0.4408	0.7309	+-	0.0436	1.6582	+-	0.2343
244	1	244.2	657594	244.1	660420	2	1	336.8	932.2	3.5113	1.8091	0.4716	0.9022	+-	0.0553	1.9128	+-	0.3224
245	1	245.2	664159	245.1	663391	2	1	294.1	1001.9	0.4273	1.6106	0.1141	0.0516	+-	0.0074	0.4519	+-	0.0542
245	2	245.3	664168	245.1	663391	3	1	296.9	999.1	2.1494	1.6106	0.0387	0.107	+-	0.0109	2.7669	+-	4.7351
246	1	246.2	655264	246.1	662635	2	1	171	507	2.5447	1.8864	0.0678	0.1899	+-	0.0215	2.8006	+-	1.4175
247	1	247.2	658775	247.1	658801	2	1	827.4	3144.6	0.096	1.7225	0.318	0.0221	+-	0.0027	0.0695	+-	0.0096
248	1	248.2	659451	248.1	660520	2	1	860	3022	4.6802	1.3904	0.1109	0.5618	+-	0.0189	5.0677	+-	12.7132
249	1	249.2	657759	249.1	659164	2	1	185.2	708.8	1.819	1.2079	0.0716	0.1645	+-	0.0166	2.2971	+-	0.7095
250	2	250.3	663963	250.1	658053	3	1	209.7	660.3	0.0667	2.3034	0.7771	0.0208	+-	0.0057	0.0267	+-	0.0115
250	3	250.3	663963	250.2	655158	3	2	213.4	656.6	0.2846	2.3034	0.8931	0.0922	+-	0.0125	0.1032	+-	0.0238
251	1	251.2	657958	251.1	TC002460	2	1	169.7	481.3	0.9826	2.3396	0.3766	0.2288	+-	0.0247	0.6076	+-	0.1016
252	1	252.2	657856	252.1	661192	2	1	411.2	1235.8	3.8351	1.5924	0.0447	0.2016	+-	0.0142	4.5143	+-	8.8021
253	1	253.2	663992	253.1	TC007627	2	1	188.7	567.3	3.2552	2.0016	0.0353	0.1387	+-	0.0168	3.9301	+-	5.9795
254	1	254.2	TC005249+TC005250	254.1	100142601	2	1	983.6	2706.4	0.3309	2.4923	0.1073	0.0343	+-	0.0036	0.3195	+-	0.023
255	1	255.2	657520	255.1	662916	2	1	335.7	1077.3	3.0804	1.8114	0.1058	0.3413	+-	0.0215	3.2269	+-	1.7694
256	1	256.2	655915	256.1	655994	2	1	201.9	605.1	2.4935	1.6756	0.2197	0.4401	+-	0.0347	2.0035	+-	1.3583
257	1	257.2	656922	257.1	TC012174	2	1	91.8	418.2	2.9853	0.7927	0.1386	0.4699	+-	0.044	3.3893	+-	4.192
258	1	258.2	TC002201	258.1	TC011584	2	1	313.3	1192.7	4.2086	1.4429	0.5308	1.1849	+-	0.0744	2.2324	+-	0.5021
259	1	259.2	657508	259.1	661607	2	1	212.1	690.9	3.9973	2.0932	0.1264	0.508	+-	0.0365	4.0179	+-	6.3359
260	1	260.2	663265	260.1	661504	2	1	465.6	1565.4	3.6651	1.2381	0.1327	0.4891	+-	0.0235	3.6846	+-	2.7492
261	1	261.2	655097	261.1	657940	2	1	301.5	985.5	3.6642	1.8507	0.0666	0.2851	+-	0.0199	4.2816	+-	7.5436
262	1	262.2	656265	262.1	663973	2	1	141.5	410.5	2.8167	2.4686	0.2283	0.5031	+-	0.0475	2.2034	+-	1.7932
263	1	263.2	657098	263.1	657179	2	1	585.4	1772.6	1.7214	1.9306	0.1249	0.2094	+-	0.0122	1.6773	+-	0.3751
264	1	264.2	663531	264.1	660696	2	1	167.6	501.4	3.3651	1.588	0.0553	0.2124	+-	0.023	3.8413	+-	5.6394
265	1	265.2	655552	265.1	656877	2	1	134	406	2.2039	2.2022	0.1593	0.3181	+-	0.0337	1.9965	+-	0.5683
266	1	266.2	TC010319	266.1	TC000031	2	1	114.3	488.7	3.6778	1.0877	0.367	0.9238	+-	0.0842	2.5173	+-	1.1995
267	1	267.2	100141647	267.1	657713	2	1	215	784	4.4662	1.0815	0.1967	0.7923	+-	0.0521	4.028	+-	6.3787
268	1	268.2	660909	268.1	659686	2	1	224.5	771.5	3.3042	1.5752	0.6096	0.9625	+-	0.0656	1.5789	+-	0.3371
269	1	269.2	TC008010	269.1	660476	2	1	88.4	556.6	41.7961	0.6007	0.0043	0.4258	+-	0.0357	99	+-	0
270	1	270.2	662043	270.1	658482	2	1	130.7	334.3	2.5269	1.6599	0.2413	0.4471	+-	0.0472	1.8529	+-	0.48
271	1	271.2	660375	271.1	659379	2	1	261.2	740.8	3.4041	1.5954	0.3656	0.7813	+-	0.0522	2.1371	+-	0.9916
272	1	272.2	TC000812	272.1	TC000811	2	1	56.4	204.6	0.4416	3.9745	0.315	0.1002	+-	0.0233	0.318	+-	0.0997
273	2	273.3	662961	273.1	100142187	3	1	195.5	599.5	2.4596	1.8061	0.2854	0.5075	+-	0.0392	1.778	+-	0.7717
273	1	273.2	100141982	273.1	100142187	2	1	187.4	607.6	3.3824	1.8061	0.1135	0.397	+-	0.0321	3.4962	+-	29.9857
274	1	274.2	663880	274.1	663889	2	1	295	797	0.3862	3.2084	0.2914	0.0777	+-	0.0103	0.2666	+-	0.0378
275	1	275.2	663434	275.1	663451	2	1	319.9	880.1	2.6943	2.2917	0.2883	0.5416	+-	0.0343	1.8787	+-	0.6591
276	1	276.2	663399	276.1	656164	2	1	241.6	751.4	3.0768	1.7757	0.131	0.3924	+-	0.0285	2.9952	+-	1.5384
277	1	277.2	657205	277.1	657281	2	1	208.4	679.6	2.7374	1.6777	0.1615	0.4112	+-	0.0309	2.5468	+-	0.9229
278	1	278.2	659946	278.1	661563	2	1	343.2	1066.8	1.66	1.7763	0.1299	0.2104	+-	0.0157	1.6196	+-	0.2211
279	1	279.2	657575	279.1	658683	2	1	148.7	481.3	2.7635	1.3977	0.5335	0.7635	+-	0.0643	1.4312	+-	0.3722
280	1	280.2	660098	280.1	TC002251+TC002252	2	1	298.2	976.8	2.9713	1.6097	0.4738	0.7862	+-	0.0464	1.6594	+-	0.2492
281	15	281.6	TC012026	281.5	TC012025	6	5	159.5	398.5	0.1689	2.3333	0.4404	0.0413	+-	0.0104	0.0938	+-	0.0256
281	12	281.6	TC012026	281.2	660324	6	2	154.4	403.6	3.3775	2.3333	0.2641	0.6357	+-	0.058	2.407	+-	2.3144
282	1	282.2	660554	282.1	660614	2	1	226.4	820.6	3.354	0.9948	0.0748	0.3043	+-	0.0228	4.0668	+-	6.5444
283	1	283.2	658368	283.1	658514	2	1	143.5	441.5	2.0434	2.0161	0.3439	0.464	+-	0.0429	1.3491	+-	0.2441
284	7	284.5	TC005915	284.1	TC005916	5	1	149.1	384.9	0.1046	2.4125	0.3753	0.0238	+-	0.008	0.0634	+-	0.0216
284	20	284.7	TC005917	284.5	TC005915	7	5	142.2	391.8	4.7537	2.4125	0.3725	1.0939	+-	0.1171	2.9363	+-	9.0744
285	1	285.2	TC013370	285.1	100141781	2	1	191.6	732.4	4.059	1.368	0.1715	0.6759	+-	0.0463	3.9415	+-	6.0243
286	1	286.2	656629	286.1	662384	2	1	62.3	150.7	0.3837	7.2229	0.3658	0.0849	+-	0.0251	0.232	+-	0.0737
286	3	286.3	655548	286.2	656629	3	2	64.2	148.8	2.0741	7.2229	0.1917	0.3044	+-	0.0534	1.5877	+-	0.9833
287	1	287.2	663719	287.1	663707	2	1	325	1109	4.4215	1.5956	0.1386	0.6118	+-	0.0338	4.4153	+-	8.6787
288	1	288.2	657588	288.1	657441	2	1	175.5	664.5	4.9419	1.1931	0.2732	1.0589	+-	0.0827	3.8756	+-	5.7684
289	1	289.2	662437	289.1	663253	2	1	515.7	1590.3	3.2047	1.8802	0.5786	0.9065	+-	0.0428	1.5668	+-	0.1688
290	1	290.2	663941	290.1	663905	2	1	194.5	711.5	2.672	1.8821	0.394	0.6696	+-	0.0458	1.6994	+-	0.3244
291	1	291.2	660090_1-582aa_	291.1	660025	2	1	398.7	1194.3	0.1288	2.1192	0.2607	0.0251	+-	0.0046	0.0964	+-	0.0168
292	1	292.2	659009	292.1	659302	2	1	153.6	452.4	0.4173	1.7728	0.1517	0.0576	+-	0.0117	0.3794	+-	0.0668
292	14	292.6	655751	292.4	657602	6	4	146.1	459.9	4.1132	1.7728	0.1657	0.6194	+-	0.0536	3.738	+-	5.2685
293	1	293.2	664406	293.1	657623	2	1	258.4	905.6	4.2326	1.2298	0.1599	0.6514	+-	0.0405	4.073	+-	6.1773
294	1	294.2	TC013530	294.1	TC001736	2	1	170.3	612.7	4.1697	1.3769	0.1831	0.7054	+-	0.0524	3.8531	+-	5.6832
295	1	295.2	TC002503	295.1	TC002502	2	1	243.4	686.6	2.5123	1.9634	0.3534	0.5663	+-	0.04	1.6022	+-	0.2569
296	3	296.3	TC014048	296.2	TC004694	3	2	107.6	303.4	2.6078	2.2833	0.5518	0.7169	+-	0.0754	1.2992	+-	0.3968
296	2	296.3	TC014048	296.1	TC004693	3	1	111.2	299.8	5.5085	2.2833	0.6946	1.641	+-	0.2623	2.3624	+-	3.4403
297	1	297.2	TC007007	297.1	TC000578	2	1	191.7	693.3	3.6858	1.3792	0.1214	0.4786	+-	0.0347	3.9418	+-	6.0257
298	1	298.2	664222	298.1	656417	2	1	185.6	540.4	3.137	1.7012	0.1454	0.4179	+-	0.0352	2.8738	+-	1.4971
299	1	299.2	660225	299.1	660286	2	1	322.1	1000.9	1.44	1.7982	0.1989	0.2424	+-	0.0177	1.2186	+-	0.2008
299	2	299.3	660163	299.1	660286	3	1	319	1004	2.5074	1.7982	0.1209	0.3036	+-	0.0206	2.5109	+-	0.7121
300	1	300.2	100142616	300.1	100141718	2	1	90	255	3.0123	2.3883	0.5969	0.8537	+-	0.1006	1.4302	+-	0.362
301	1	301.2	658415	301.1	658492	2	1	160.7	502.3	0.4122	3.5377	0.3666	0.0968	+-	0.0147	0.2642	+-	0.0502
301	3	301.3	658655	301.2	658415	3	2	177.2	485.8	2.7908	3.5377	0.124	0.3222	+-	0.0312	2.5971	+-	1.0683
302	1	302.2	659872	302.1	659737	2	1	288.5	809.5	2.1286	2.1451	0.2872	0.4295	+-	0.0294	1.4952	+-	0.2065
303	1	303.2	655723	303.1	657650	2	1	126.2	470.8	2.4001	1.4762	0.0115	0.0416	+-	0.0096	3.6286	+-	4.903
304	2	304.3	659324	304.1	660437	3	1	135.4	443.6	1.9472	1.7969	0.3554	0.4558	+-	0.0418	1.2825	+-	0.2313
304	1	304.2	660379	304.1	660437	2	1	140.9	438.1	2.7196	1.7969	0.1453	0.3729	+-	0.0359	2.5664	+-	4.6006
305	1	305.2	TC006265	305.1	100142105	2	1	50.5	189.5	3.7512	0.8832	0.2716	0.7992	+-	0.1141	2.942	+-	3.1368
305	3	305.3	660449	305.2	TC006265	3	2	54.1	185.9	3.9861	0.8832	0.282	0.8441	+-	0.1175	2.9934	+-	3.2421
306	1	306.2	661251	306.1	663971	2	1	408.1	1337.9	3.1471	1.3767	0.3004	0.6792	+-	0.0342	2.2613	+-	0.4565
306	3	306.3	657522	306.2	661251	3	2	404.1	1341.9	5.0801	1.3767	0.1884	0.8478	+-	0.0431	4.5012	+-	8.7258
307	1	307.2	655911	307.1	660736	2	1	285.7	956.3	3.4647	2.3285	0.0549	0.2328	+-	0.0177	4.2413	+-	7.3447
308	1	308.2	662345	308.1	659996	2	1	96.8	305.2	4.4486	1.6456	0.2524	0.8655	+-	0.0912	3.4295	+-	4.3033
309	1	309.2	TC011447	309.1	655335	2	1	129.8	389.2	3.5865	1.568	0.2782	0.7251	+-	0.0667	2.606	+-	1.2628
310	1	310.2	655652	310.1	100142407	2	1	90.2	416.8	54.8067	0.7322	0.008	0.7962	+-	0.0742	99	+-	0
311	1	311.2	656009	311.1	655932	2	1	359.4	966.6	3.1876	1.5034	0.09	0.284	+-	0.02	3.1562	+-	7.5574
312	1	312.2	657581	312.1	657424	2	1	370.7	1126.3	2.1675	1.5035	0.2128	0.3771	+-	0.0226	1.7719	+-	0.2574
313	1	313.2	100142149	313.1	662354	2	1	222.4	803.6	3.2234	1.5234	0.1634	0.5093	+-	0.0339	3.1168	+-	1.8806
313	3	313.3	100322889	313.2	100142149	3	2	224.9	801.1	4.5196	1.5234	0.1943	0.7893	+-	0.0511	4.0617	+-	6.5222
314	6	314.4	TC011740	314.3	TC001309	4	3	56.9	189.1	0.9099	1.58	0.2981	0.1963	+-	0.036	0.6587	+-	0.1898
314	4	314.4	TC011740	314.1	655637	4	1	55.7	190.3	2.4587	1.58	0.2796	0.5176	+-	0.0735	1.8514	+-	2.0467
315	36	315.4	660785	315.3	660838	9	8	283.8	973.2	0.0572	1.5576	0.098	0.0062	+-	0.0025	0.0632	+-	0.0157
315	8	315.14	664576	315.11	658771	5	2	284.7	972.3	4.3234	1.5576	0.0933	0.4502	+-	0.0279	4.8257	+-	16.0107
316	1	316.2	657968	316.1	659683	2	1	314.9	837.1	1.699	2.3497	0.1614	0.234	+-	0.019	1.4497	+-	0.1867
317	1	317.2	TC013649	317.1	TC015900	2	1	158.2	570.8	2.0848	1.8002	0.1189	0.2664	+-	0.0251	2.2412	+-	0.7146
318	1	318.2	100141657	318.1	100142543	2	1	111.8	377.2	1.5042	1.671	0.1978	0.2602	+-	0.0303	1.3153	+-	0.2651
319	3	319.3	664551	319.2	657058	3	2	203.2	627.8	1.9658	1.5328	0.2552	0.3824	+-	0.0305	1.4982	+-	0.3508
319	14	319.6	TC009986	319.4	654882	6	4	193.2	637.8	5.5202	1.5328	0.1607	0.8312	+-	0.0613	5.1707	+-	30.7668
320	1	320.2	100142274	320.1	100142469	2	1	326.2	1119.8	2.2253	1.3012	0.1172	0.2748	+-	0.0182	2.3447	+-	0.5683
320	2	320.3	656992	320.1	100142469	3	1	322.8	1123.2	3.757	1.3012	0.0847	0.3671	+-	0.0222	4.3327	+-	7.8035
321	1	321.2	662313	321.1	662274	2	1	117.1	368.9	3.0983	1.8847	0.2103	0.5423	+-	0.0526	2.578	+-	1.2821
322	1	322.2	656316	322.1	661926	2	1	204.3	632.7	2.3954	1.9219	0.1803	0.3784	+-	0.0304	2.0991	+-	0.5244
323	1	323.2	658731	323.1	658669	2	1	281.2	885.8	4.0969	1.4456	0.1079	0.4563	+-	0.0295	4.2294	+-	7.2873
324	1	324.2	TC010898	324.1	658824	2	1	171.9	650.1	4.0767	1.3425	0.1807	0.6974	+-	0.0504	3.8603	+-	5.7102
325	1	325.2	TC014677	325.1	657385	2	1	390.8	1370.2	3.6322	1.3564	0.3977	0.9061	+-	0.0463	2.2786	+-	0.4769
326	1	326.2	662789	326.1	658703	2	1	661.4	1867.6	2.0915	2.0447	0.2204	0.3621	+-	0.0172	1.6432	+-	0.164
327	1	327.2	660426	327.1	663233	2	1	564.4	1763.6	2.3041	1.588	0.2888	0.4809	+-	0.0217	1.6652	+-	0.1825
327	2	327.3	663208	327.1	663233	3	1	553.6	1774.4	2.5073	1.588	0.2417	0.4787	+-	0.0216	1.9803	+-	0.2739
328	1	328.2	655125	328.1	655201	2	1	163.5	562.5	2.6769	1.2377	0.3594	0.6367	+-	0.0497	1.7715	+-	0.3873
329	1	329.2	657675	329.1	657519	2	1	142	401	1.7639	1.6709	0.2799	0.3515	+-	0.0359	1.2558	+-	0.3129
330	1	330.2	654860	330.1	661717	2	1	394.9	1243.1	3.943	1.3196	0.0685	0.3073	+-	0.0186	4.484	+-	8.6267
331	1	331.2	656924	331.1	660666	2	1	105.6	353.4	3.9706	1.3832	0.1932	0.675	+-	0.067	3.4946	+-	4.4906
332	1	332.2	658608	332.1	658625	2	1	369.9	1268.1	2.8263	1.3613	0.1396	0.3938	+-	0.022	2.8216	+-	0.9905
333	1	333.2	TC001659	333.1	TC007024	2	1	105.2	365.8	0.7395	1.7517	0.8	0.2335	+-	0.0291	0.2918	+-	0.0625
333	4	333.4	100142595	333.1	TC007024	4	1	106.5	364.5	4.4312	1.7517	0.253	0.8857	+-	0.0877	3.5011	+-	4.5097
334	1	334.2	661932	334.1	660865	2	1	325.1	1177.9	4.3148	1.7291	0.147	0.6378	+-	0.0339	4.3382	+-	7.8317
335	2	335.3	657335	335.1	655303	3	1	212	709	2.8497	1.8339	0.2377	0.5464	+-	0.0384	2.2993	+-	0.665
335	1	335.2	TC005277	335.1	655303	2	1	202.4	718.6	3.4518	1.8339	0.0887	0.3532	+-	0.0272	3.9825	+-	6.1897
336	1	336.2	657516	336.1	657672	2	1	297.6	923.4	1.615	1.6827	0.1286	0.203	+-	0.0165	1.5788	+-	0.2256
337	1	337.2	658134	337.1	658292	2	1	71.7	180.3	0.0608	2.6869	99	0.0283	+-	0.0128	0	+-	0
338	1	338.2	663354	338.1	663334	2	1	560.9	1902.1	3.1279	1.5095	0.1669	0.4879	+-	0.0211	2.9238	+-	0.9194
339	1	339.2	661470	339.1	658699	2	1	91.8	298.2	3.1501	1.5453	0.0974	0.33	+-	0.0399	3.3896	+-	4.1926
340	1	340.2	656125	340.1	655252	2	1	212	682	3.229	1.3366	0.1334	0.4238	+-	0.0317	3.176	+-	2.0823
341	1	341.2	662371	341.1	662005	2	1	225.4	632.6	1.7499	2.858	0.2317	0.3118	+-	0.0267	1.3454	+-	0.1939
342	6	342.4	658840	342.3	658983	4	3	88.5	325.5	0.0366	1.5442	0.4043	0.0093	+-	0.0054	0.0229	+-	0.0163
342	12	342.6	659703	342.2	659503	6	2	90.5	323.5	3.4533	1.5442	0.1463	0.506	+-	0.0543	3.4587	+-	36.2391
343	1	343.2	TC009033	343.1	657625	2	1	71.7	147.3	2.5725	10.743	0.28	0.4654	+-	0.0743	1.6623	+-	1.0587
344	1	344.2	657173	344.1	657089	2	1	205.8	532.2	2.6237	2.4404	0.3045	0.5342	+-	0.0434	1.7544	+-	0.3379
345	1	345.2	658945	345.1	657430	2	1	177	606	0.2612	1.3177	0.6512	0.0776	+-	0.0118	0.1192	+-	0.028
345	3	345.3	655198	345.2	658945	3	2	176.1	606.9	4.2043	1.3177	0.176	0.6825	+-	0.0512	3.8784	+-	5.779
346	1	346.2	662594	346.1	662425	2	1	115	497	2.792	1.0518	0.0908	0.3229	+-	0.0307	3.5584	+-	4.6824
347	1	347.2	663571	347.1	663590	2	1	120.6	371.4	2.0947	2.1499	0.2704	0.4202	+-	0.0429	1.5542	+-	0.3436
348	2	348.3	656523	348.1	656607	3	1	287.2	1050.8	2.3799	1.4295	0.3352	0.5564	+-	0.0325	1.66	+-	0.2542
348	4	348.4	100142557	348.1	656607	4	1	294.3	1043.7	4.4686	1.4295	0.1659	0.7072	+-	0.0417	4.2635	+-	7.4539
349	1	349.2	655689	349.1	658991	2	1	328.8	1087.2	3.45	1.9205	0.2891	0.732	+-	0.0404	2.5321	+-	0.721
350	1	350.2	TC000178	350.1	657624	2	1	48.6	158.4	2.6259	1.5254	0.2657	0.5308	+-	0.0788	1.9978	+-	0.9452
351	1	351.2	662951+662926	351.1	660238	2	1	211.8	880.2	4.3166	0.7473	0.2038	0.8185	+-	0.0541	4.0168	+-	6.3314
352	1	352.2	655460	352.1	656874	2	1	326.6	1191.4	2.9314	1.2326	0.2495	0.5932	+-	0.0316	2.3777	+-	0.5926
353	1	353.2	100142065	353.1	662269	2	1	64.1	256.9	1.9277	0.9604	0.1335	0.2798	+-	0.0385	2.0952	+-	0.9312
354	1	354.2	657105	354.1	664382	2	1	152.3	366.7	3.0739	1.5609	0.5762	0.8427	+-	0.0807	1.4625	+-	0.2852
355	2	355.3	659935	355.1	660567	3	1	141.9	491.1	3.8769	1.685	0.1592	0.5915	+-	0.0496	3.7166	+-	5.1948
355	1	355.2	659303	355.1	660567	2	1	145.9	487.1	3.4903	1.685	0.1051	0.3929	+-	0.0355	3.737	+-	5.265
356	1	356.2	658882	356.1	662804	2	1	82.5	256.5	3.0982	1.5131	0.0933	0.3069	+-	0.0417	3.2905	+-	3.8816
357	1	357.2	TC006603	357.1	TC006602	2	1	74.1	321.9	3.0288	0.7762	0.1546	0.4991	+-	0.0529	3.2287	+-	3.7754
358	1	358.2	662599	358.1	655866	2	1	402	1176	2.0749	1.7384	0.1668	0.3044	+-	0.019	1.8246	+-	0.2641
359	6	359.4	100141760_4271-4808aa_	359.3	100141760_607-1167aa_	4	3	295.2	874.8	2.395	1.7334	0.421	0.5927	+-	0.0368	1.4078	+-	0.1831
359	7	359.5	100141760_1-606aa_	359.1	100141760_2221-2762aa_	5	1	278.3	891.7	3.408	1.7334	0.1972	0.5772	+-	0.0356	2.9266	+-	1.31
360	1	360.2	TC010757	360.1	662693	2	1	127.5	529.5	3.9415	0.8743	0.2076	0.7547	+-	0.0611	3.6361	+-	4.9271
361	1	361.2	661937	361.1	662673	2	1	612.1	1754.9	4.2917	1.8234	0.0521	0.2509	+-	0.0137	4.8127	+-	10.7306
362	1	362.2	663631	362.1	663650	2	1	647.5	2292.5	3.8368	1.4649	0.0554	0.269	+-	0.0125	4.8548	+-	11.0353
362	3	362.3	100142003	362.2	663631	3	2	664.5	2275.5	5.4078	1.4649	0.1225	0.6884	+-	0.0263	5.6183	+-	30.1188
363	2	363.3	663152	363.1	663203	3	1	505.7	1597.3	2.6392	1.565	0.3008	0.5644	+-	0.0261	1.8759	+-	0.2512
363	3	363.3	663152	363.2	663179	3	2	496.4	1606.6	3.2679	1.565	0.2398	0.6231	+-	0.0285	2.598	+-	0.6391
364	2	364.3	664260	364.1	656906	3	1	201.9	611.1	2.5962	1.6392	0.2071	0.4435	+-	0.0346	2.1419	+-	0.557
364	1	364.2	100142048	364.1	656906	2	1	189.9	623.1	3.9164	1.6392	0.128	0.5038	+-	0.0381	3.9351	+-	5.9989
365	1	365.2	657590	365.1	659836	2	1	266.3	1056.7	4.583	0.9792	0.2047	0.8572	+-	0.0514	4.1884	+-	7.0924
366	1	366.2	TC007598	366.1	661965	2	1	84.6	389.4	2.5131	1.5652	0.0892	0.2968	+-	0.0325	3.3282	+-	4.0281
367	1	367.2	663965	367.1	TC001054	2	1	125.8	447.2	4.2873	1.383	0.2236	0.8107	+-	0.0714	3.6263	+-	4.8956
368	1	368.2	656108	368.1	664500	2	1	141.7	455.3	2.0322	2.0607	0.2798	0.4206	+-	0.0386	1.5029	+-	0.2975
369	1	369.2	100142470	369.1	655160	2	1	121	350	2.782	2.0961	0.2419	0.5138	+-	0.0516	2.1236	+-	1.6
370	1	370.2	TC006986	370.1	TC013971	2	1	112.6	535.4	3.6754	0.8795	0.2083	0.7379	+-	0.0625	3.5427	+-	4.6344
371	1	371.2	663846	371.1	662923	2	1	88.5	331.5	2.9234	1.4322	0.1002	0.3369	+-	0.0388	3.3623	+-	4.1187
372	1	372.2	662986	372.1	663507	2	1	255.4	746.6	0.0843	1.3172	0.1627	0.0122	+-	0.0041	0.0747	+-	0.018
372	2	372.3	655836	372.1	663507	3	1	235	767	4.4226	1.3172	0.1639	0.6713	+-	0.0445	4.0947	+-	6.666
373	1	373.2	TC011168	373.1	657392	2	1	78.5	284.5	1.0167	1.2454	0.3611	0.2452	+-	0.0335	0.6789	+-	0.1579
373	3	373.3	657315	373.2	TC011168	3	2	88.9	274.1	3.7372	1.2454	0.166	0.5587	+-	0.0624	3.3653	+-	4.1268
374	1	374.2	100141552	374.1	655995	2	1	92.4	249.6	0.4248	1.1141	0.9012	0.1375	+-	0.0253	0.1526	+-	0.0445
375	2	375.3	655941	375.1	655862	3	1	210.5	677.5	2.0931	1.8386	0.2635	0.4196	+-	0.0315	1.5926	+-	0.518
375	3	375.3	655941	375.2	655774	3	2	211	677	2.2292	1.8386	0.2411	0.4251	+-	0.032	1.7632	+-	0.3375
376	1	376.2	655978	376.1	664511	2	1	101.3	573.7	45.2658	1.2352	0.0028	0.2754	+-	0.0254	99	+-	0
377	1	377.2	TC014817	377.1	659133	2	1	181.7	667.3	4.6011	1.1003	0.2279	0.8891	+-	0.0665	3.9016	+-	5.8679
378	1	378.2	656514	378.1	664150	2	1	275.5	840.5	3.9962	1.6977	0.0919	0.3872	+-	0.0267	4.214	+-	7.2136
379	1	379.2	661014	379.1	659013	2	1	270.7	953.3	1.9642	1.4779	0.2007	0.3482	+-	0.0232	1.7344	+-	0.2873
380	1	380.2	656326	380.1	661125	2	1	102.2	479.8	2.4614	0.7028	0.0737	0.2557	+-	0.0267	3.4705	+-	4.4203
381	1	381.2	TC005304	381.1	660563	2	1	183.4	671.6	3.1187	1.5521	0.3213	0.7153	+-	0.0508	2.2267	+-	0.6514
382	1	382.2	660335	382.1	660274	2	1	295.3	1732.7	0.6833	1.3302	0.0755	0.0818	+-	0.0072	1.0841	+-	0.2014
382	6	382.4	661859	382.3	661813	4	3	417	1611	3.1673	1.3302	0.0349	0.1579	+-	0.0108	4.5248	+-	8.8633
383	4	383.4	655245	383.1	661279	4	1	329.8	1065.2	2.2056	1.5245	0.2662	0.4451	+-	0.0262	1.6721	+-	0.2408
383	6	383.4	655245	383.3	661341	4	3	313.4	1081.6	3.9281	1.5245	0.102	0.4395	+-	0.0258	4.3107	+-	7.6905
384	1	384.2	658171	384.1	663710	2	1	128.8	354.2	2.5868	1.6033	0.2483	0.4771	+-	0.0481	1.9211	+-	0.5268
385	1	385.2	100141523	385.1	656279	2	1	52.6	181.4	1.1792	2.2864	0.0598	0.0867	+-	0.0229	1.4491	+-	0.908
385	3	385.3	656527	385.2	100141523	3	2	49.8	184.2	2.6994	2.2864	0.1193	0.3498	+-	0.0534	2.9317	+-	3.1161
386	1	386.2	657309	386.1	662379	2	1	125.7	369.3	0.2579	1.2722	0.7553	0.0794	+-	0.0153	0.1052	+-	0.0312
387	1	387.2	100142059	387.1	661020	2	1	240.5	857.5	4.2141	1.4953	0.157	0.6455	+-	0.0405	4.112	+-	6.7425
388	1	388.2	657067	388.1	660234	2	1	330	1107	2.2039	1.9537	0.0943	0.2292	+-	0.0163	2.4301	+-	0.6307
389	6	389.4	657250	389.3	657174	4	3	343.3	1171.7	0.2473	1.5879	0.143	0.035	+-	0.0056	0.2444	+-	0.0326
389	3	389.3	657174	389.2	655466	3	2	360.2	1154.8	4.1719	1.5879	0.1014	0.4475	+-	0.0254	4.4149	+-	8.2403
390	1	390.2	657579	390.1	660203	2	1	62.7	192.3	2.1349	2.3189	0.1945	0.3526	+-	0.0536	1.8128	+-	0.6588
391	1	391.2	TC005368	391.1	100141906	2	1	69.3	203.7	2.7919	1.9742	0.3185	0.6029	+-	0.0776	1.8933	+-	0.6934
391	3	391.3	TC011750	391.2	TC005368	3	2	55.8	217.2	3.0855	1.9742	0.1718	0.518	+-	0.0664	3.0161	+-	3.2901
392	1	392.2	656365	392.1	656449	2	1	237.3	776.7	1.7837	1.9654	0.2359	0.3382	+-	0.0251	1.4336	+-	0.2108
393	1	393.2	656487	393.1	100142126	2	1	27.4	113.6	1.8508	1.0762	0.0673	0.1672	+-	0.0419	2.4826	+-	2.3431
394	1	394.2	656444	394.1	656361	2	1	393.1	1052.9	0.7228	2.6116	0.2356	0.128	+-	0.0118	0.5434	+-	0.0582
395	1	395.2	660789	395.1	660842	2	1	122.9	669.1	2.5396	1.0104	0.094	0.3392	+-	0.0272	3.6085	+-	4.8388
396	1	396.2	663479	396.1	661182	2	1	157.8	421.2	2.6504	2.8022	0.0913	0.2379	+-	0.0273	2.6069	+-	1.1469
397	1	397.2	655693	397.1	655613	2	1	224	877	3.2514	1.3188	0.0798	0.324	+-	0.023	4.0587	+-	6.5093
398	1	398.2	655494	398.1	663832	2	1	238.7	802.3	5.6536	1.6745	0.0931	0.5826	+-	0.0379	6.2599	+-	118.174
399	2	399.3	660125	399.1	661036	3	1	731.9	2229.1	2.5787	1.3754	0.2883	0.5339	+-	0.0211	1.8515	+-	0.2025
399	1	399.2	661092	399.1	661036	2	1	711.6	2249.4	2.5122	1.3754	0.1141	0.2922	+-	0.0134	2.5606	+-	0.5085

## Sheet: Amel
Amel_dup	gene_pair	A_group_no	A_geneid	B_group_no	B_geneid	A	B	S	N	t	kappa	omega	dN	+-	SE	dS	+-	SE
1	1	1.2	408818	1.1	551005	2	1	266	940	3.9423	1.3648	0.1197	0.5011	+-	0.031	4.1876	+-	7.0882
2	1	2.2	552417	2.1	551527	2	1	212.9	660.1	0.8927	6.4835	0.123	0.1086	+-	0.0138	0.8833	+-	0.1933
3	1	3.2	410559	3.1	410996	2	1	222.2	1106.8	49.7774	0.3488	0.0005	0.0476	+-	0.0067	99	+-	0
4	1	4.2	413684	4.1	727431	2	1	182.4	582.6	3.9408	1.4896	0.2745	0.8058	+-	0.0611	2.9355	+-	1.6371
5	1	5.2	GB12203	5.1	413705	2	1	283.5	874.5	1.4233	2.3293	0.2148	0.2504	+-	0.0195	1.1657	+-	0.1381
6	1	6.2	724436	6.1	406141	2	1	100.1	379.9	3.2688	1.5615	0.135	0.4664	+-	0.0457	3.4546	+-	4.3748
7	1	7.2	725413	7.1	724421	2	1	721.4	1675.6	0.151	8.1773	0.367	0.0331	+-	0.0046	0.0903	+-	0.0121
7	3	7.3	410621	7.2	725413	3	2	687.8	1709.2	3.2095	8.1773	0.5919	0.8931	+-	0.0436	1.509	+-	0.2483
8	1	8.2	410439	8.1	724734	2	1	174.1	599.9	2.4781	1.4284	0.1978	0.4319	+-	0.0343	2.1836	+-	0.6327
9	1	9.2	412304	9.1	552390	2	1	38.1	282.9	0.7655	5.3766	0.0684	0.0975	+-	0.0198	1.4254	+-	1.6092
10	1	10.2	411186	10.1	410705	2	1	355.7	1114.3	3.5692	1.3299	0.2539	0.6954	+-	0.0381	2.7384	+-	0.9063
11	1	11.2	412666	11.1	551178	2	1	80.4	675.6	1.1613	2.2885	0.1281	0.2245	+-	0.0207	1.7525	+-	0.5392
12	1	12.2	551139	12.1	408996	2	1	320.7	1056.3	3.6422	1.5875	0.0621	0.2687	+-	0.0185	4.3279	+-	7.7784
13	1	13.2	724899	13.1	725110	2	1	97.6	319.4	1.4425	3.1781	0.104	0.1594	+-	0.0244	1.5326	+-	0.8447
14	3	14.3	413486	14.2	726850	3	2	71.1	300.9	3.2691	1.1969	0.1851	0.5918	+-	0.0641	3.1978	+-	3.7004
14	1	14.2	726850	14.1	726860	2	1	86.9	285.1	4.0433	1.1969	0.2203	0.7376	+-	0.0797	3.3488	+-	4.0826
15	1	15.2	410683	15.1	724546	2	1	403.6	1174.4	3.0166	1.5876	0.2813	0.6082	+-	0.0325	2.1617	+-	0.4041
16	1	16.2	GB13438(1-516aa)	16.1	410477	2	1	324.1	1148.9	3.0055	1.6797	0.2426	0.5939	+-	0.0322	2.448	+-	0.6514
16	3	16.3	412174	16.2	GB13438(1-516aa)	3	2	325.7	1147.3	4.453	1.6797	0.1553	0.6739	+-	0.0364	4.3394	+-	7.8381
17	1	17.2	411657	17.1	551758	2	1	319.7	1027.3	2.8594	1.6294	0.1633	0.4302	+-	0.0261	2.6337	+-	0.8343
18	1	18.2	GB10099	18.1	GB10287	2	1	157.1	526.9	3.5171	1.6383	0.1682	0.5488	+-	0.0443	3.2631	+-	2.712
19	1	19.2	551792	19.1	GB10742	2	1	455.4	1737.6	5.8224	0.9771	0.2715	1.2464	+-	0.0682	4.5908	+-	9.2603
20	3	20.3	409619(1847-2722aa)	20.2	409619(946-1846aa)	3	2	566.6	1866.4	2.8352	1.4671	0.462	0.7434	+-	0.0315	1.6093	+-	0.1698
20	2	20.3	409619(1847-2722aa)	20.1	409619(1-945aa)	3	1	556.7	1876.3	3.0979	1.4671	0.3424	0.7173	+-	0.0302	2.0951	+-	0.3161
21	1	21.2	409709	21.1	409708	2	1	325.6	1186.4	2.1309	1.5233	0.2057	0.3878	+-	0.0226	1.8856	+-	0.3169
22	1	22.2	406132	22.1	724757	2	1	60.9	248.1	1.3526	0.9792	0.0174	0.0372	+-	0.0125	2.1377	+-	1.0093
23	1	23.2	725853	23.1	410837	2	1	100	302	4.536	2.8281	0.2517	0.8693	+-	0.0938	3.4537	+-	4.372
24	1	24.2	551681	24.1	410662	2	1	190.6	847.4	0.4342	0.9323	0.3729	0.1106	+-	0.0121	0.2965	+-	0.048
25	1	25.2	724531	25.1	724629	2	1	45.3	146.7	2.2622	3.6521	0.0363	0.1039	+-	0.0283	2.8599	+-	2.9758
26	1	26.2	725439	26.1	724536	2	1	187	836	3.6819	1.1957	0.1591	0.6243	+-	0.0406	3.9233	+-	5.9525
27	3	27.3	100577355	27.2	552728	3	2	102	675	2.9085	1.6582	0.1706	0.5918	+-	0.0426	3.4688	+-	4.4154
27	1	27.2	552728	27.1	552734	2	1	114.9	662.1	2.9061	1.6582	0.1459	0.5191	+-	0.0381	3.5583	+-	4.682
28	1	28.2	GB14403	28.1	GB14653	2	1	193.6	670.4	3.0318	1.5249	0.5463	0.8521	+-	0.0612	1.5596	+-	0.3931
29	1	29.2	409038	29.1	725664	2	1	275.6	924.4	4.2821	1.6588	0.1416	0.5967	+-	0.0364	4.2141	+-	7.214
30	1	30.2	725484	30.1	413627	2	1	38.2	234.8	1.7616	1.5475	0.0964	0.2541	+-	0.0378	2.6355	+-	3.3894
31	1	31.2	725270	31.1	726735	2	1	228.9	1223.1	0.3244	7.7589	0.4036	0.0877	+-	0.009	0.2173	+-	0.0381
32	1	32.2	724951	32.1	724907	2	1	131.8	492.2	1.004	3.5685	0.3299	0.2342	+-	0.025	0.71	+-	0.1628
32	4	32.4	552139	32.1	724907	4	1	114.5	509.5	1.491	3.5685	0.1355	0.2289	+-	0.0241	1.6895	+-	1.0448
33	1	33.2	408271	33.1	408780	2	1	477.8	1757.2	5.0077	1.2286	0.187	0.865	+-	0.0383	4.6269	+-	9.4849
33	3	33.3	413473	33.2	408271	3	2	535	1700	6.1539	1.2286	0.2577	1.2142	+-	0.062	4.7116	+-	10.0338
34	1	34.2	551044	34.1	406081	2	1	340.1	1447.9	3.5877	1.2427	0.1029	0.4499	+-	0.0227	4.3719	+-	8.0087
34	3	34.3	411405	34.2	551044	3	2	438.1	1349.9	4.4474	1.2427	0.1059	0.4832	+-	0.0249	4.5618	+-	9.0837
35	1	35.2	411105	35.1	726625	2	1	328.9	1159.1	4.0803	1.6098	0.1179	0.5126	+-	0.0285	4.3468	+-	7.8766
36	1	36.2	GB12610	36.1	726532	2	1	148.2	502.8	2.4748	2.0079	0.2454	0.4853	+-	0.0417	1.9777	+-	0.5278
37	1	37.2	725702	37.1	551757	2	1	57.5	260.5	54.8931	0.738	0.0049	0.4897	+-	0.0582	99	+-	0
38	1	38.2	413973	38.1	409770	2	1	260	898	3.1579	1.4627	0.2738	0.6597	+-	0.0404	2.4097	+-	0.6921
39	3	39.3	410454	39.2	409899	3	2	431.6	1254.4	3.4177	1.7071	0.1643	0.4949	+-	0.0263	3.0122	+-	1.1769
39	2	39.3	410454	39.1	413556	3	1	460.6	1225.4	4.7741	1.7071	0.1002	0.4609	+-	0.0252	4.5993	+-	9.3129
40	1	40.2	409675	40.1	412353	2	1	355.5	1792.5	49.2665	1.0671	0.0005	0.0463	+-	0.0052	99	+-	0
41	1	41.2	727395	41.1	413073	2	1	60.6	344.4	0.2038	2.1237	0.3965	0.0553	+-	0.0131	0.1396	+-	0.0522
43	1	43.2	725574	43.1	725532	2	1	204.6	707.4	3.2782	1.2546	0.0638	0.2545	+-	0.0218	3.9908	+-	6.2239
44	1	44.2	GB15449	44.1	413971	2	1	217.8	1267.2	3.0658	1.407	0.1247	0.5036	+-	0.0266	4.0377	+-	6.4196
45	1	45.2	724906	45.1	413799	2	1	119.5	327.5	3.6031	2.0184	0.0919	0.3297	+-	0.0381	3.5878	+-	4.7733
46	1	46.2	409919	46.1	406113	2	1	368.4	1032.6	2.9117	1.3916	0.2561	0.5502	+-	0.0317	2.1487	+-	0.8914
47	1	47.4	551759	47.3	412382	2	1	225.5	1127.5	3.005	2.3219	0.0958	0.3891	+-	0.0232	4.0639	+-	6.5315
48	1	48.2	411201	48.1	411212	2	1	316.4	1471.6	2.9097	1.3185	0.058	0.2502	+-	0.0149	4.3177	+-	7.726
49	1	49.2	413112	49.1	552007	2	1	266.9	1161.1	3.7552	1.4063	0.1375	0.5762	+-	0.0314	4.1902	+-	7.1007
50	1	50.2	GB14854	50.1	GB17577	2	1	43.3	169.7	0.8091	2.6925	0.2337	0.1618	+-	0.0345	0.6922	+-	0.2866
50	2	50.3	727304	50.1	GB17577	3	1	43	170	1.51	2.6925	0.1185	0.2012	+-	0.0387	1.6986	+-	1.8759
51	1	51.2	727461	51.1	413011	2	1	114.7	611.3	3.0021	1.0835	0.1465	0.521	+-	0.0398	3.5568	+-	4.6775
52	1	52.2	GB10558	52.1	410820	2	1	459.4	1469.6	5.2543	1.1156	0.1874	0.8616	+-	0.0419	4.5975	+-	9.3015
53	2	53.3	413213	53.1	724379	3	1	307.5	1339.5	3.6442	1.5019	0.118	0.5071	+-	0.0261	4.2965	+-	7.6183
53	1	53.2	413737	53.1	724379	2	1	338.7	1308.3	4.1149	1.5019	0.1363	0.5956	+-	0.0302	4.3689	+-	7.9928
54	1	54.2	GB17598	54.1	409260	2	1	190	533	0.5035	2.955	0.2755	0.0992	+-	0.0145	0.3602	+-	0.0592
55	1	55.2	552639	55.1	724904	2	1	49.7	208.3	2.9931	1.068	0.1834	0.5371	+-	0.0717	2.9292	+-	3.111
56	3	56.3	412515	56.2	552829	3	2	153.6	770.4	0.7996	2.342	0.1096	0.1134	+-	0.013	1.0344	+-	0.3391
56	14	56.6	725668	56.4	551879	6	4	214.4	709.6	4.2294	2.342	0.1539	0.6195	+-	0.043	4.0258	+-	6.3694
57	1	57.2	GB20014	57.1	726445	2	1	32.7	162.3	2.1515	2.9767	0.128	0.3349	+-	0.0553	2.6153	+-	2.547
58	1	58.2	410982	58.1	408790	2	1	269.6	933.4	4.1768	1.4268	0.1386	0.5818	+-	0.0352	4.1978	+-	7.1364
59	1	59.2	408926	59.1	726883	2	1	560.2	2802.8	4.2466	1.374	0.158	0.7498	+-	0.0261	4.7463	+-	10.2673
60	1	60.2	724183	60.1	727234	2	1	59.3	372.7	0.1438	1.6821	0.6206	0.0442	+-	0.0111	0.0713	+-	0.0364
61	1	61.2	552549	61.1	412419	2	1	206	1144	2.1975	1.8903	0.0362	0.1447	+-	0.0122	3.996	+-	6.2453
62	1	62.2	724641	62.1	551325	2	1	142.5	628.5	3.4964	1.0688	0.1577	0.5864	+-	0.0436	3.7195	+-	5.2048
63	1	63.2	727369	63.1	409158	2	1	197.5	636.5	3.3115	1.4165	0.3756	0.792	+-	0.0578	2.1086	+-	0.5398
64	1	64.2	552086	64.1	725351	2	1	133.9	808.1	2.846	1.5426	0.1354	0.4973	+-	0.0333	3.6727	+-	5.0472
64	3	64.3	726225	64.2	552086	3	2	207.5	734.5	4.0549	1.5426	0.1507	0.603	+-	0.0411	4.0014	+-	6.2675
65	3	65.3	726372	65.2	726352	3	2	203.9	564.1	2.8431	1.5268	0.3039	0.5893	+-	0.0456	1.939	+-	0.7456
65	2	65.3	726372	65.1	726329	3	1	201.8	566.2	4.076	1.5268	0.2369	0.7359	+-	0.0571	3.1063	+-	1.9474
66	1	66.2	409692	66.1	410609	2	1	528.1	1955.9	2.941	1.4901	0.121	0.3853	+-	0.0174	3.1839	+-	1.3329
67	1	67.2	GB30002	67.1	GB30001	2	1	275.1	729.9	2.1665	1.0363	0.318	0.4551	+-	0.0322	1.4309	+-	0.2437
67	3	67.3	GB30003	67.2	GB30002	3	2	281.7	723.3	4.9381	1.0363	0.1509	0.6387	+-	0.0435	4.2325	+-	64.6962
68	1	68.2	724543	68.1	408270	2	1	67.1	229.9	3.0862	1.8659	0.1293	0.4078	+-	0.0536	3.155	+-	3.5991
69	1	69.2	412835	69.1	GB18939	2	1	236.6	780.4	3.77	1.1141	0.0963	0.3948	+-	0.0281	4.0997	+-	6.6881
70	2	70.3	726768	70.1	550801	3	1	187.7	1315.3	2.1106	1.4953	0.0621	0.2437	+-	0.0156	3.926	+-	5.9633
70	4	70.4	412313	70.1	550801	4	1	197.6	1305.4	39.7533	1.4953	0.0028	0.2746	+-	0.0169	99	+-	5.9633
71	1	71.2	412070	71.1	GB15293	2	1	106.7	724.3	4.0014	1.3135	0.2895	1.0142	+-	0.0773	3.5027	+-	4.5146
72	1	72.2	409131	72.1	GB13568	2	1	320.8	1227.2	4.4716	0.9649	0.173	0.7487	+-	0.0397	4.3281	+-	7.7798
73	1	73.2	411005	73.1	408284	2	1	164.4	759.6	3.0692	1.1533	0.1088	0.4164	+-	0.0296	3.8266	+-	5.5849
74	1	74.2	408928	74.1	411700	2	1	309.1	1823.9	2.0996	1.4759	0.0209	0.0897	+-	0.0074	4.3003	+-	7.6375
75	1	75.2	GB15768	75.1	GB30031_2	2	1	278.1	948.9	2.8651	1.4308	0.2765	0.5995	+-	0.0359	2.1682	+-	0.4909
75	3	75.3	410687	75.2	GB15768	3	2	262	965	4.0696	1.4308	0.1415	0.5911	+-	0.0354	4.1762	+-	7.0351
76	1	76.2	724326	76.1	409890	2	1	84.1	404.9	2.0518	1.3801	0.0409	0.1359	+-	0.0197	3.3237	+-	4.0162
77	1	77.2	725803	77.1	725870	2	1	826.6	3232.4	3.6125	1.6663	0.0444	0.2237	+-	0.0094	5.038	+-	12.4647
78	1	78.2	GB19653	78.1	724687	2	1	210.3	1568.7	3.6338	1.8702	0.2084	0.8359	+-	0.0409	4.0114	+-	6.3091
79	6	79.4	411188	79.3	411187	4	3	243.7	704.3	2.4339	1.6301	0.2976	0.5049	+-	0.0358	1.6966	+-	0.2888
79	1	79.2	725482	79.1	411189	2	1	185.3	762.7	3.6355	1.6301	0.1416	0.5545	+-	0.0372	3.9167	+-	5.9266
80	1	80.2	494523	80.1	726269	2	1	65.3	435.7	2.0417	1.0736	0.0998	0.3129	+-	0.0323	3.1341	+-	3.5508
81	1	81.2	551357	81.1	410684	2	1	197.6	639.4	4.479	0.8422	0.1839	0.7291	+-	0.0533	3.9647	+-	6.1174
82	1	82.2	725438	82.1	551994	2	1	327.7	1217.3	2.9435	1.9327	0.1446	0.4352	+-	0.0241	3.0092	+-	1.3451
83	1	83.2	412235	83.1	411381	2	1	114.8	671.2	44.8254	0.7667	0.0056	0.5592	+-	0.041	99	+-	0
84	1	84.2	725165	84.1	726136	2	1	173.4	489.6	2.4599	1.7334	0.3162	0.5238	+-	0.0442	1.6564	+-	0.3257
84	3	84.3	551806	84.2	725165	3	2	181	482	3.2068	1.7334	0.2264	0.5531	+-	0.0465	2.4426	+-	2.5007
85	1	85.2	727178	85.1	551523	2	1	86.3	591.7	39.3469	1.0499	0.0059	0.5871	+-	0.0453	99	+-	0
86	1	86.2	551760(296-577aa)	86.1	724815	2	1	97.9	436.1	0.1155	1.9261	0.664	0.0352	+-	0.0092	0.0531	+-	0.024
87	1	87.2	411768	87.1	411767	2	1	636.5	1889.5	3.119	1.6672	0.3386	0.6968	+-	0.0291	2.0576	+-	0.2818
88	1	88.2	552508	88.1	724731	2	1	299.6	2154.4	2.0933	2.5906	0.0468	0.2001	+-	0.0108	4.2768	+-	7.5196
89	1	89.2	411139	89.1	551711	2	1	735.1	2171.9	5.5016	2.1058	0.1574	0.7792	+-	0.0311	4.95	+-	11.756
90	2	90.3	552016	90.1	413294	3	1	116.4	549.6	2.9885	1.4761	0.1265	0.4513	+-	0.037	3.568	+-	4.7117
90	1	90.2	412424	90.1	413294	2	1	137.1	528.9	3.5681	1.4761	0.1467	0.5414	+-	0.0437	3.6903	+-	5.1057
91	1	91.2	726351	91.1	413605	2	1	169.9	580.1	3.4553	1.3038	0.0937	0.3607	+-	0.0304	3.8516	+-	5.6777
92	2	92.3	726688	92.1	412540	3	1	98.3	321.7	2.8755	1.4211	0.1612	0.4321	+-	0.0469	2.6811	+-	1.5999
92	3	92.3	726688	92.2	410633	3	2	97.6	322.4	3.2376	1.4211	0.1064	0.3655	+-	0.0414	3.4359	+-	4.3214
93	1	93.2	551782	93.1	411764	2	1	355.8	1228.2	4.5876	1.2191	0.1579	0.6957	+-	0.0363	4.4059	+-	8.1912
94	1	94.2	100577430	94.1	100577849	2	1	118.1	718.9	0.6077	2.2173	0.3676	0.163	+-	0.0165	0.4434	+-	0.1028
94	3	94.3	100576996	94.2	100577430	3	2	136	701	3.4913	2.2173	0.1831	0.6747	+-	0.0472	3.6845	+-	5.0864
95	1	95.2	410369	95.1	409061	2	1	426.8	1349.2	4.8837	1.3525	0.1555	0.7061	+-	0.035	4.5422	+-	8.9661
96	1	96.2	412756	96.1	413362	2	1	190.9	1501.1	35.1828	1.3503	0.0064	0.6288	+-	0.0303	99	+-	0
97	1	97.2	725007	97.1	726801	2	1	285.1	962.9	4.6012	1.4481	0.1728	0.7327	+-	0.043	4.2395	+-	7.3363
98	1	98.2	724640	98.1	724765	2	1	165.9	782.1	3.3634	1.1218	0.1423	0.5456	+-	0.0363	3.8337	+-	5.6112
99	6	99.4	409693	99.3	408868	4	3	115.4	580.6	2.8696	1.8607	0.1233	0.439	+-	0.0357	3.5611	+-	4.6907
99	1	99.2	726481	99.1	726463	2	1	145.6	550.4	3.4322	1.8607	0.1227	0.4583	+-	0.0379	3.7358	+-	5.2609
100	1	100.2	551979	100.1	551958	2	1	196.8	1120.2	2.4991	1.7615	0.0716	0.2835	+-	0.0186	3.9615	+-	6.1046
101	1	101.2	725593	101.1	410323	2	1	2364.3	7580.7	4.7989	1.5228	0.0483	0.2814	+-	0.0071	5.8262	+-	21.0638
102	1	102.2	551886	102.1	551667	2	1	151.3	679.7	3.3523	1.3273	0.1403	0.5281	+-	0.0385	3.7645	+-	5.3613
103	3	103.3	408857	103.2	412858	3	2	398.9	1353.1	4.1259	1.5008	0.1017	0.4568	+-	0.0238	4.4915	+-	8.6695
103	1	103.2	412858	103.1	412859	2	1	417.3	1334.7	4.0171	1.5008	0.0758	0.343	+-	0.0193	4.5253	+-	8.8662
104	1	104.2	GB10927	104.1	551109	2	1	190.2	1504.8	2.0518	1.5326	0.0694	0.273	+-	0.0157	3.9359	+-	6.0022
105	1	105.2	413204	105.1	413205	2	1	192.9	650.1	3.45	1.2951	0.0811	0.3202	+-	0.0268	3.9466	+-	6.0448
106	1	106.2	768250	106.1	413961	2	1	219.1	851.9	3.0919	1.1288	0.0633	0.256	+-	0.0199	4.0422	+-	6.4388
108	1	108.2	726172	108.1	726899	2	1	131.7	966.3	0.4889	5.724	0.2305	0.1164	+-	0.0119	0.5048	+-	0.1083
109	1	109.2	726853	109.1	726508	2	1	234.2	650.8	3.8842	1.657	0.2399	0.7042	+-	0.0501	2.9354	+-	1.4444
110	1	110.2	725766	110.1	725124	2	1	150.2	557.8	1.5511	2.9945	0.326	0.3594	+-	0.0313	1.1025	+-	0.1753
110	3	110.3	411012	110.2	725766	3	2	154.4	553.6	2.5977	2.9945	0.1235	0.34	+-	0.0301	2.7521	+-	9.0296
111	1	111.2	725455	111.1	550785	2	1	251.6	798.4	4.0206	1.3255	0.11	0.4561	+-	0.031	4.1458	+-	6.8953
112	1	112.2	727287	112.1	727284	2	1	186.1	707.9	4.0046	1.1817	0.1672	0.6554	+-	0.0452	3.9197	+-	5.9383
113	1	113.2	551877	113.1	725551	2	1	63.2	419.8	2.7825	0.8598	0.1926	0.599	+-	0.0549	3.1096	+-	3.495
114	1	114.2	GB30015	114.1	724310	2	1	198	525	3.2712	2.1101	0.5935	0.9182	+-	0.0744	1.547	+-	0.4036
115	1	115.2	GB30152	115.1	GB30151	2	1	281.4	804.6	2.5022	2.3278	0.4003	0.6008	+-	0.039	1.501	+-	0.2106
116	1	116.2	GB10087	116.1	551941	2	1	176.2	531.8	3.3599	1.0462	0.2162	0.5887	+-	0.0471	2.7231	+-	1.262
117	1	117.2	551590	117.1	551264	2	1	103.9	550.1	2.5605	1.4553	0.1024	0.3567	+-	0.0312	3.4828	+-	4.4561
118	1	118.2	552701	118.1	551260	2	1	87.2	635.8	3.0477	1.6119	0.2076	0.6956	+-	0.0507	3.3512	+-	4.089
119	1	119.2	410736	119.1	GB14611	2	1	374.2	1230.8	3.442	1.5732	0.3197	0.7669	+-	0.04	2.3987	+-	0.5688
120	1	120.2	725575	120.1	725607	2	1	38.4	219.6	2.0986	1.0478	0.1254	0.3432	+-	0.0481	2.7363	+-	2.7501
121	2	121.3	GB14434	121.1	GB18007	3	1	149.8	576.2	2.842	1.81	0.2232	0.5515	+-	0.0429	2.4703	+-	0.9861
121	1	121.2	GB19174	121.1	GB18007	2	1	122.6	603.4	3.5715	1.81	0.1939	0.6994	+-	0.0528	3.6069	+-	4.8336
122	5	122.4	724202	122.2	724462	4	2	209.2	636.8	1.9537	2.1848	0.3075	0.4183	+-	0.0325	1.3602	+-	0.205
122	10	122.5	724800	122.4	724202	5	4	210.6	635.4	2.5178	2.1848	0.1571	0.3593	+-	0.029	2.2875	+-	2.1248
123	1	123.2	726804	123.1	410675	2	1	100.2	370.8	3.8889	1.6045	0.2064	0.7131	+-	0.068	3.4551	+-	4.3762
124	1	124.2	727468	124.1	724862	2	1	40.9	223.1	0.0696	0.8674	0.3587	0.0182	+-	0.0091	0.0506	+-	0.0362
125	1	125.2	725274	125.1	726590	2	1	165.1	590.9	3.9535	1.6435	0.1608	0.6158	+-	0.0467	3.83	+-	5.5975
126	1	126.2	726865	126.1	410877	2	1	57.2	446.8	0.13	1.1795	0.5103	0.0391	+-	0.0096	0.0766	+-	0.0406
127	1	127.2	GB16653	127.1	GB30577	2	1	412.9	1021.1	0.0232	3.7744	0.8648	0.0074	+-	0.0027	0.0085	+-	0.0046
128	1	128.2	GB19230	128.1	GB13389	2	1	157	530	3.9914	1.3329	0.4082	0.9993	+-	0.0844	2.4483	+-	0.9362
129	1	129.2	GB13687	129.1	GB11723	2	1	101.6	393.4	3.2357	1.5656	0.1333	0.4619	+-	0.0445	3.4659	+-	4.4072
130	1	130.2	550682	130.1	552678	2	1	70.3	463.7	2.048	1.063	0.095	0.3029	+-	0.0302	3.1892	+-	3.6798
130	3	130.3	726873	130.2	550682	3	2	95.2	438.8	3.2236	1.063	0.1658	0.5666	+-	0.051	3.4167	+-	4.2677
131	1	131.2	GB12785	131.1	GB30555_2	2	1	537	2388	0.0446	0.3651	0.6788	0.0137	+-	0.0024	0.0201	+-	0.0062
133	1	133.2	726367	133.1	411541	2	1	189.3	977.7	3.5737	1.769	0.168	0.6605	+-	0.039	3.9325	+-	5.9888
134	3	134.3	412316	134.2	411781	3	2	236.3	1026.7	3.4709	1.6812	0.1171	0.48	+-	0.0286	4.0987	+-	6.6839
134	2	134.3	412316	134.1	411976	3	1	271.4	991.6	3.5949	1.6812	0.0895	0.3762	+-	0.0241	4.2026	+-	7.159
135	1	135.2	724540	135.1	725640	2	1	106.6	646.4	2.4283	1.3687	0.1043	0.3654	+-	0.0292	3.5019	+-	4.5121
136	1	136.2	409308	136.1	550834	2	1	38.7	216.3	2.1515	0.8824	0.1294	0.3548	+-	0.0498	2.742	+-	2.7601
137	1	137.2	409937	137.1	410489	2	1	811.3	2962.7	4.8055	1.2496	0.1323	0.6646	+-	0.0223	5.024	+-	12.3491
138	1	138.2	408607	138.1	724115	2	1	298.6	1171.4	4.4693	1.5181	0.1824	0.7798	+-	0.0418	4.2744	+-	7.5079
139	1	139.2	724213	139.1	410091	2	1	109.5	394.5	0.036	1.9591	1.3915	0.0128	+-	0.0057	0.0092	+-	0.0092
140	1	140.2	727394	140.1	409011	2	1	69.1	338.9	2.6476	0.7527	0.1306	0.4149	+-	0.0445	3.1765	+-	3.6497
141	1	141.2	412650(1256-1491aa)	141.1	411014	2	1	98.1	543.9	3.632	2.3896	0.235	0.8085	+-	0.0643	3.4397	+-	4.3323
141	2	141.3	552575	141.1	411014	3	1	131.3	510.7	3.3996	2.3896	0.1323	0.4841	+-	0.0409	3.6581	+-	4.9988
142	1	142.2	100328599	142.1	726540	2	1	443.4	3597.6	2.0015	2.2926	0.0407	0.186	+-	0.008	4.5709	+-	9.1388
143	1	143.2	GB19074	143.1	GB11093	2	1	212.8	561.2	2.4707	2.5965	0.0649	0.1659	+-	0.0188	2.5582	+-	2.6067
144	2	144.3	GB15957	144.1	GB19943	3	1	579.8	1883.2	6.8114	1.5972	1.2893	2.3971	+-	0.253	1.8592	+-	0.2297
144	3	144.3	GB15957	144.2	GB10481	3	2	559.3	1903.7	8.1024	1.5972	0.4426	2.1003	+-	0.3668	4.745	+-	10.2587
145	1	145.2	GB18174	145.1	409547	2	1	178.7	775.3	4.8662	1.6445	0.2828	1.0997	+-	0.0793	3.8891	+-	5.8199
146	1	146.2	727310	146.1	727639	2	1	89.4	408.6	3.9353	1.4526	0.2556	0.8613	+-	0.0808	3.37	+-	4.1395
147	1	147.2	724260	147.1	408642	2	1	230.3	837.7	4.0767	1.5137	0.1498	0.611	+-	0.0391	4.0795	+-	6.5993
148	1	148.2	724764	148.1	408511	2	1	114.5	395.5	3.9864	1.3011	0.1925	0.6845	+-	0.0637	3.5552	+-	4.6724
149	1	149.2	724919	149.1	GB19617	2	1	201.7	635.3	2.6493	1.3735	0.3147	0.5792	+-	0.0424	1.8405	+-	0.3804
150	1	150.2	406143	150.1	413397	2	1	43.8	181.2	2.5935	0.9654	0.262	0.5584	+-	0.0773	2.1317	+-	1.181
151	15	151.6	726859	151.5	551910	6	5	26.2	63.8	0.1375	5.2673	1.2403	0.0486	+-	0.0283	0.0392	+-	0.0394
151	4	151.4	727067	151.1	726969	4	1	24	66	4.1404	5.2673	0.4074	0.9939	+-	0.234	2.4399	+-	3.7662
152	1	152.2	410798	152.1	409083	2	1	346.5	1300.5	6.2031	1.4334	0.3306	1.4499	+-	0.1081	4.386	+-	8.0838
153	1	153.2	726373	153.1	724876	2	1	133.9	1045.1	35.3231	1.1864	0.0061	0.6016	+-	0.0349	99	+-	0
154	1	154.2	410546	154.1	552162	2	1	104	859	33.5521	1.3506	0.0055	0.5491	+-	0.0351	99	+-	0
155	1	155.2	410246	155.1	408264	2	1	598.9	1942.1	4.3347	1.4959	0.0857	0.4113	+-	0.0183	4.7964	+-	10.6148
156	1	156.2	727243	156.1	727522	2	1	139.9	490.1	1.369	1.3044	0.1794	0.2264	+-	0.0243	1.2618	+-	0.2217
156	2	156.3	724117	156.1	727522	3	1	146.5	483.5	4.0227	1.3044	0.694	1.2162	+-	0.1225	1.7524	+-	0.3995
157	6	157.4	552283	157.3	726342	4	3	33.2	131.8	2.6925	1.7637	0.1756	0.4613	+-	0.0771	2.6275	+-	2.5667
157	4	157.4	552283	157.1	552304	4	1	21.2	143.8	39.3625	1.7637	0.0044	0.4331	+-	0.0702	99	+-	2.8453
158	1	158.2	GB14544	158.1	726290	2	1	106.4	706.6	2.2901	2.3883	0.1004	0.3515	+-	0.0275	3.5001	+-	4.5069
159	1	159.2	552069	159.1	551615	2	1	31.9	232.1	0.449	4.8951	0.2906	0.1156	+-	0.024	0.3977	+-	0.1999
160	1	160.2	GB11709	160.1	552429	2	1	74.7	384.3	2.5957	2.3961	0.1252	0.405	+-	0.0413	3.2346	+-	3.7901
161	1	161.2	727617	161.1	411238	2	1	22.5	79.5	0	4.6	99	0	+-	0	0	+-	0
162	1	162.2	551749	162.1	410005	2	1	412.2	1342.8	4.11	1.5288	0.6334	1.206	+-	0.0701	1.904	+-	0.2883
163	1	163.2	725984	163.1	552843	2	1	227.9	1386.1	3.6724	1.2067	0.1856	0.7559	+-	0.0378	4.0718	+-	6.5657
164	1	164.2	724780	164.1	724760	2	1	204.3	749.7	3.5626	1.5823	0.3534	0.8533	+-	0.0578	2.4144	+-	0.7856
165	1	165.2	413613	165.1	551768	2	1	98.5	585.5	0.4987	3.779	0.1262	0.0833	+-	0.0125	0.6598	+-	0.1922
166	1	166.2	727251	166.1	725330	2	1	61	455	2.1174	1.3438	0.1255	0.3869	+-	0.0366	3.0835	+-	3.4364
167	1	167.2	551611	167.1	551604	2	1	252.1	683.9	0.0554	2.0029	0.5515	0.0151	+-	0.0047	0.0274	+-	0.0107
168	1	168.2	727172	168.1	724516	2	1	74.7	384.3	0.0329	4.1667	0.7757	0.0105	+-	0.0053	0.0135	+-	0.0135
169	1	169.2	GB18958	169.1	GB10478	2	1	332.1	1077.9	3.6995	1.6307	0.3904	0.9017	+-	0.0515	2.3094	+-	0.5383
170	1	170.2	725529	170.1	724239	2	1	208.1	691.9	3.983	2.1164	0.1306	0.5229	+-	0.0374	4.0035	+-	6.2762
171	1	171.2	GB12153	171.1	GB30025+GB30024	2	1	612.4	2084.6	3.8028	1.674	0.363	0.9064	+-	0.0371	2.4971	+-	0.5049
172	1	172.2	411339	172.1	552340	2	1	124.2	772.8	0.1675	0.479	0.5066	0.0492	+-	0.0082	0.0971	+-	0.0297
173	3	173.3	409847	173.2	409071	3	2	174.8	506.2	2.6267	1.9573	0.3662	0.6063	+-	0.0498	1.6554	+-	0.3239
173	5	173.4	724838	173.2	409071	4	2	161.5	519.5	4.2085	1.9573	0.1714	0.6536	+-	0.0536	3.8133	+-	5.5361
174	1	174.2	725842	174.1	726467	2	1	128.7	456.3	0.5772	3.1173	0.5444	0.1625	+-	0.0206	0.2985	+-	0.0651
174	2	174.3	GB19070	174.1	726467	3	1	137.3	447.7	0.9421	3.1173	0.2536	0.1857	+-	0.0228	0.7322	+-	0.1654
175	1	175.2	100576244	175.1	411978	2	1	170.2	903.8	3.9873	1.1693	0.2216	0.8538	+-	0.0537	3.8528	+-	5.6823
176	1	176.2	412340	176.1	551039	2	1	297.8	1205.2	0.8345	4.4029	0.2748	0.1827	+-	0.0138	0.6647	+-	0.1006
177	1	177.2	725832	177.1	411899	2	1	129.8	695.2	3.3424	1.2425	0.1757	0.641	+-	0.0452	3.6493	+-	4.9699
178	1	178.2	GB11934	178.1	413087	2	1	211.4	1276.6	4.1457	1.317	0.2356	0.9459	+-	0.052	4.0152	+-	6.325
179	1	179.2	410582	179.1	410583	2	1	281.1	909.9	3.954	1.61	0.0961	0.4093	+-	0.0268	4.2598	+-	7.5897
180	1	180.2	409460	180.1	413048	2	1	384.8	1385.2	3.546	1.6764	0.0605	0.2702	+-	0.0162	4.4645	+-	8.5158
181	1	181.2	408955	181.1	412177	2	1	237.2	1208.8	2.9172	1.5196	0.0873	0.3582	+-	0.021	4.1018	+-	6.6973
182	1	182.2	GB15879	182.1	409557	2	1	221.9	1032.1	0.5934	5.9552	0.1959	0.1145	+-	0.0114	0.5849	+-	0.0976
183	1	183.2	727541	183.1	726239	2	1	43.4	295.6	2.6393	1.898	0.2099	0.5936	+-	0.0643	2.8282	+-	2.916
184	1	184.2	408785	184.1	409488	2	1	104.6	552.4	2.4572	1.2912	0.09	0.3138	+-	0.0283	3.4876	+-	4.4702
185	3	185.3	725542	185.2	725510	3	2	218.1	660.9	4.9238	1.5694	0.2723	0.9868	+-	0.0728	3.6247	+-	3.7111
185	2	185.3	725542	185.1	724328	3	1	221.7	657.3	4.9171	1.5694	0.2037	0.8252	+-	0.0589	4.0511	+-	6.4768
186	1	186.2	552215	186.1	726658	2	1	175.6	529.4	3.3812	2.2537	0.4262	0.844	+-	0.0692	1.9802	+-	0.4863
187	1	187.2	409058	187.1	552523	2	1	310	1037	0.5724	2.7043	0.3303	0.1301	+-	0.012	0.3939	+-	0.0472
188	1	188.2	724388	188.1	412661	2	1	154.8	763.2	3.5896	1.7421	0.1778	0.6723	+-	0.0445	3.7814	+-	5.4213
189	1	189.2	409378	189.1	552464	2	1	184	668	0.0071	4.6	99	0.003	+-	0.0021	0	+-	0
190	1	190.2	724353	190.1	409768	2	1	102.2	470.8	3.7478	1.0158	0.221	0.7669	+-	0.0676	3.4704	+-	4.4201
191	1	191.2	100579052	191.1	GB11385	2	1	100.2	769.8	35.6292	1.3005	0.0054	0.537	+-	0.0363	99	+-	0
192	1	192.2	408641	192.1	726260	2	1	199.8	667.2	3.965	1.7727	0.2555	0.7907	+-	0.0561	3.095	+-	1.9283
193	1	193.2	725523	193.1	725624	2	1	222	978	4.0204	0.9095	0.1788	0.7244	+-	0.0428	4.0521	+-	6.481
194	1	194.2	409043	194.1	408935	2	1	408.7	1172.3	2.527	1.606	0.2552	0.4801	+-	0.0265	1.8814	+-	0.2813
195	1	195.2	GB12070	195.1	411677	2	1	58.6	217.4	2.6757	1.7565	0.1012	0.3091	+-	0.0448	3.0533	+-	3.3699
196	1	196.2	GB15577	196.1	GB19563	2	1	206.3	789.7	4.0745	0.9495	0.1673	0.6687	+-	0.0437	3.9971	+-	6.2495
197	1	197.2	GB15897	197.1	725386	2	1	303.9	995.1	3.1358	1.8448	0.5615	0.8838	+-	0.0521	1.574	+-	0.2219
198	1	198.2	724337	198.1	552319	2	1	162.3	950.7	3.0348	1.4271	0.1395	0.5325	+-	0.0325	3.8172	+-	5.5506
199	1	199.2	551671	199.1	725736	2	1	42.9	356.1	1.5025	1.7797	0.0785	0.2214	+-	0.0282	2.8195	+-	2.8998
200	1	200.2	410360	200.1	410361	2	1	126.9	551.1	1.1383	3.4308	0.0327	0.0581	+-	0.0106	1.7748	+-	0.4415
201	1	201.2	GB12519	201.1	411589	2	1	175.8	1192.2	2.5882	2.8823	0.1078	0.4181	+-	0.0243	3.8772	+-	5.7741
202	1	202.2	412780	202.1	551619	2	1	188.8	957.2	4.2789	1.2853	0.2372	0.9323	+-	0.0581	3.9306	+-	5.9813
203	1	203.2	GB10464	203.1	409508	2	1	122.4	660.6	2.5175	1.4114	0.0906	0.3268	+-	0.0267	3.6053	+-	4.8285
204	1	204.2	408890	204.1	411175	2	1	465.8	1490.2	1.5908	1.3921	0.0592	0.1108	+-	0.0091	1.8723	+-	0.2605
204	2	204.3	408894	204.1	411175	3	1	467.7	1488.3	3.9693	1.3921	0.0629	0.2899	+-	0.0163	4.6109	+-	9.3844
205	1	205.2	GB13503	205.1	GB15688	2	1	78.1	389.9	2.6079	2.1912	0.2842	0.6121	+-	0.0576	2.1539	+-	0.9095
206	1	206.2	409179	206.1	409180	2	1	223	1181	2.7321	1.4514	0.0781	0.3168	+-	0.0195	4.0555	+-	6.4953
207	1	207.2	408878	207.1	725498	2	1	246.1	683.9	1.4654	3.3976	0.1291	0.1754	+-	0.0178	1.3585	+-	0.4058
208	1	208.2	724434	208.1	411110	2	1	178.5	970.5	3.2496	1.5309	0.1458	0.5671	+-	0.0339	3.8886	+-	5.8178
209	1	209.2	725801	209.1	408649	2	1	169.3	574.7	3.6456	1.7238	0.1142	0.4393	+-	0.0357	3.8488	+-	5.6672
210	1	210.2	GB17204	210.1	GB19386	2	1	417.5	1520.5	4.5395	1.1549	0.3156	1.0314	+-	0.0525	3.2677	+-	1.6742
211	1	211.2	725134	211.1	413650	2	1	188.4	1176.6	3.4112	1.0458	0.1756	0.69	+-	0.0378	3.929	+-	5.9749
212	1	212.2	GB10471	212.1	GB11564	2	1	214.2	1330.8	1.9895	1.832	0.0303	0.122	+-	0.0103	4.0252	+-	6.3666
213	1	213.2	725527	213.1	411183	2	1	106.9	559.1	2.8869	2.0489	0.1359	0.4762	+-	0.0383	3.5041	+-	4.5186
214	3	214.3	406117	214.2	726848	3	2	519.4	1490.6	2.4586	2.5402	0.4086	0.5965	+-	0.0286	1.4598	+-	0.1472
214	1	214.2	726848	214.1	409354	2	1	511.5	1498.5	3.9228	2.5402	0.178	0.6011	+-	0.0287	3.3775	+-	12.5103
215	1	215.2	GB10344	215.1	GB14676	2	1	25.7	130.3	2.1029	2.3637	0.1478	0.3598	+-	0.0654	2.4339	+-	2.2727
216	1	216.2	413333	216.1	GB16244	2	1	422.6	1269.4	4.3654	1.3079	0.1634	0.6386	+-	0.0327	3.9074	+-	3.877
217	1	217.2	GB11599	217.1	551812	2	1	158.2	792.8	3.2355	1.8729	0.1411	0.5357	+-	0.0359	3.798	+-	5.4807
218	1	218.2	GB17391	218.1	GB30404	2	1	90.4	212.6	0.0099	4.6	99	0.0047	+-	0.0047	0	+-	0
219	1	219.2	412610	219.1	411372	2	1	163.4	1240.6	35.456	1.6345	0.0034	0.3356	+-	0.0199	99	+-	0
220	1	220.2	412290	220.1	411725	2	1	190.4	1117.6	2.7453	1.625	0.1017	0.4005	+-	0.0239	3.9367	+-	6.0054
221	1	221.2	410997	221.1	410448	2	1	415.9	1357.1	4.2236	1.397	0.1685	0.6526	+-	0.0322	3.8721	+-	3.7294
222	1	222.2	726876	222.1	724839	2	1	126.3	407.7	2.0853	1.2029	0.2357	0.3934	+-	0.0387	1.6689	+-	0.3875
223	1	223.2	552687	223.1	412579	2	1	246	1137	3.4369	1.4104	0.1211	0.5002	+-	0.0281	4.129	+-	6.8187
224	1	224.2	412994	224.1	413635	2	1	154.6	664.4	2.7381	2.0169	0.0648	0.2451	+-	0.0219	3.7808	+-	5.419
225	1	225.2	GB14692	225.1	GB19521	2	1	267.9	2225.1	33.9767	1.1692	0.0078	0.7703	+-	0.0303	99	+-	0
226	1	226.2	410913	226.1	413471	2	1	688.4	2140.6	4.7253	1.4816	0.1032	0.5055	+-	0.0206	4.9008	+-	11.3778
