# Supplementary material for: Genomic signatures of globally enhanced gene duplicate accumulation in the megadiverse higher Diptera fueling intralocus sexual conflict resolution
Source: PeerJ. 2020 Oct 12;8:e10012. doi: 10.7717/peerj.10012 (PMC7560327; doi:10.7717/peerj.10012)
Supplement: Supplemental Information 7 [file peerj-08-10012-s007.xlsx]

## Sheet: Supplementary data file version
ID	group_no	Gene name	Dmel Gene Symbol	P. coquilletti homolog location contig	C. nasturtii	LCA	P. coquilletti homolog sequences
106.2	106.2a	CG5171	CG5171	MNCL01000062_1 MNCL01000062_2	XP_031623221	Brachycera	>Pcoq_MNCL01000062_1 PLKKVVPVVNTLGDVQNALSGXYLKDSTKMAVLLDYDGTLAALTARPEDTKMTKDVENTLRQLAANPHIFLCVISGRGLSDIKNKVRIPNVTFGGNHGIEIENVDGSRSDYELPKDIQEAYVKMLAELNEKVNKHGAWVEDKKVSLTLHYAETPAEYVDEIRRETVRIIESHGFRASSGHGVIEAKPPVNWNKGXGEASKFILQKNFGNNWANDVRVTFIGDDTTDEDAMKVXCLQSLQGIGRTFRIASDPLFETYADFILPSQDKTVLVLKWIQNYY >Pcoq_MNCL01000062_2 FLEPDKKLALLLDFDGTLAPIVEHPDEARMPEGIELALRRLAMNPRVFVAIISGRGLSDVKSKVGLANITYAGNHGYE…
106.2	106.2b	CG5177	CG5177	MNCL01000062_4			>Pcoq_MNCL01000062_4 INDFINFCFFDSFITHTDQVALLLDYDGTLAPLTEELSVMPKDTELAIRKLAVNPNIFLCVFSGRAIEEIKNHLKLDTVTYAGNHGLEVEYPDKKKFMIEMPQELLDKHKKLVEELKEKVXSGAWVEDKKISVTYHYKGVNDKLKAKLVDDAKKLIKDHGFQLIETPYALEGKPRVNWDKGK
110.1	110.1a	stem cell tumor	stet	MNCL01000102_1	XP_031638338	Brachycera Schizophora	>Pcoq_MNCL01000102_2 RMVQTLTVIDIPTDDINTNADKKYNADRYKCCPPPLFVILISFLEVQVGVFVY-DLLTAETQMEPAGPISIDSVLIYRPDRRQEIWRFFSYMVLHANWFHLGFNVVVQLIIGLPLEMVHGSLRIACIYLAGVFAGSLGTSVVDSEVYLVGASGGVYALLAAHLANILLNFGEMKYGISKLASIVIFGKFXSCDFGYAIYSRFVTETNSAPSVSYVAHIAGALAGLTIGLLVLKNFERKSHEHLLWWSALGIYTAFTIFAIVFNLIN
110.1	110.1b	rhomboid	rho	MNCL01000102_2			>Pcoq_MNCL01000102_1 MTFQCAGNEQVYDTDHTDLNSEFDEAELRRELLKDXKWKQLFDMVSHILFSVIIVQXLLNFQFDPEGFGEIPVDDFLSALKSPELQAQVPINKRELLYERAMKLKLPHGPGSVSFQDFVNVVSXPTQCFRLSFQMSSKRTRSFKCAVHHRDREVCSENDFHLMLEEPPFFKKMVHAIALEVLPEERDRKYYADKYSCCPPPFFIIFMTIIEVSXLQLGFFAYHTLTSGVADPAGPIPIDSLFIYRPDKRHEVWRFVFYVVLHAGWFHLGFNLGIQLLVGLPLEMVHGSARIACIYFAGVLAGSLXGTSIFDPEVCLVGASGGVYALLAAHLANVMLNYHSMRYGILRLAAIFIXRCSIIPINFLLSFSASCDVGFAIY…
110.1	110.1c	roughoid	ru
111.1	111.1a	bicaudal	bic	MNCL01000097 MNCL01000105	XP_031628485 XP_031620228	Brachycera	>Pcoq_MNCL01000097 MNPEKLKKLQAQVRIGGKGTPRRKKKIVHSTPATDDKKLQSSLKKLSVNTIPGIEEVNIIKNDGTVIHFNNPKAQASLPTNTFAITGHGENKSISEMLPGILTQLGPQDITQLKKIASEFANKGASTSADDDVPDLVENFEEVAIGGETAGTSSTITDSA >Pcoq_MNCL01000105 MNAEKLKKLQAQVRIGGKGTPRRKKKIVHQTAGTDDKKLQGVLKKINVNAIAGIEEANMIKNDGTVIHFNNPKVQASLATNTFAITGHGETKRXITDLLPGILTQLGSANLSNWGRLASELAAKTKQAAAEDDDVPDLVENFEDVAKKDEVESIVKKTEEVAVS
111.1	111.1b	CG11835	CG11835	MNCL01000042			>Pcoq_MNCL01000042 MNAEKLKRLQSQVRIGGKGTPRRKKKVVHQTAATDDKKLQSSLKKLAVSTIPGIEEVNIIKDDLSVIHFNNPKAQASLSANTFAITGHGEHKKVTY
121.1	121.1a	knirps-like	knrl	MNCL01000003	XP_031634247	Schizophora	>Pcoq_MNCL01000003_1 QSFFGRSYNNISSISECKNNGECVINKKNRTACKACRLRKCLLVGMSKSGSRYGRRSNWFKIHCLLQE
121.1	121.1b	knirps	kni
133.1	133.1a	distal antenna	dan	MNCL01000152	MNCL0100015	Schizophora	>Pcoq_MNCL01000152 LNVRMTSKGKRPLRSLTPSDKIQAIQRIHDGESKASVARDIGVPESTLRGWCKNEDKLRFMSRQSVPDKMGGDSLTDKICDGAAAAAAAVSLLAGPPEKRQKLDASSLPLNFSNKMKYDDLAYKRSPLNGLDFTTNKALSDLSFNGLGTDYGAFQKADLSTLNGSSKSKGYGADLSRQSDPSIGAISPLTSLSHLSGLTSLTHSPLAISFSELTSNLNLIAQLNPSLAAMGLNGLNPTPTTMRNIKPKPSTHSPRSDNDKPQGLSVKNWAKQKGSNENYGLNLSDKTTKMKAPSPNMSQPMVGRDPSIDDSLLYWLKSQQAMLGLNSLYTPNTSATSPPIRVSTPQQSNHTATPPITSTPQTPSSTPSGSSDDTKNSAWF…
133.1	133.1b	distal antenna-related	danr
		BarH1		MNCL01000070	XP_031634157.1 XP_031634055.1	Schizophora	>Pcoq_MNCL01000070 KKQRKARTAFTDHQLQTLEKSFERQKYLSVQDRMELANKLGLSDTQVKTWYQNRRXRTKWKRQTAVGLELLAEAGNYAAFQRLYGGPPYLGAWPYPAQTPHGAPPSAADLYYRQAAAAALQKPLPYRLY
		BarH2
138.1	138.1a	escargot	esg	MNCL01000088_1	XP_031618970 XP_031618925	Brachycera Brachycera	>Pcoq_MNCL01000088_1 WGFHIPYTAEFYRSIQQSHQQVSPLRGDLHSPSSPSEGSLSPPPHYLHGRASSVSPPIRAEIYRPIGVKHHPNSHIIKPEVISSHRYMPYQLPYQPYGLTLAQPPVSPSYSDSSFYSARSITPESNGSAPEDLSIKHNLPTFVQDHQERQDSSKKFGDKEKVAPPRYQCPDCNKSYSTFSGLTKHQQFHCPAAEGNQVKKSFSCKDCDKTYVSLGALKMHIRTHTLPCKCTICGKAFSRPWLLQGHIRTHTGEKPFSCQHCHRAFADRSNLRAHLQTHSDVKKYSCSTCSKTFSRMSLLTKH
138.1	138.1b	worniu	wor	MNCL01000088_2			>Pcoq_MNCL01000088_2 PRYQCKDCGKSYSTYSGLTKHQQFHCPSAEGNQVKKLFSCKNCDKVYVSLGALKMHIRTHTLPCKCPLCGKAFSRPWLLQGHIRTHTGEKPFSCQHCHRAFADRSNLRAHLQTHSDVKKYSCNSCTKTFSRMSLLGKH
138.1	138.1c	snail	sna	MNCL01000088_3			>Pcoq_MNCL01000088_3 RFRCDKCGKSYSTLTGLSKHTQFHCPAAECNQVKKTFACKSCDKVYTSLGALKMHIRTHTLPCRCNICGKAFSRPWLLQGHIRTHTGEKPFECDHCHRAFADRSNLRAHQQTHVEVKKYICEYCHKSFSRMSLLNKH
139.1	139.1a	achaete	ac	MNCL01000123_1	XP_031623795 XP_031623521	Schizophora Schizophora	>Pcoq_MNCL01000123_1 PSVARRNARERNRVKQVNNGFANLRQHIPQTIITALTNGGR----GASKKLSKVDTLRLAVEYIRRLQDLLDEA
139.1	139.1b	scute	sc
139.1	139.1c	lethal of scute	l(1)sc
148.1	148.1a	Toll-7	Toll-7	MNCL01000018_1	XP_031638114	Brachycera + Bibionomorpha	>Pcoq_MNCL01000018_1 TNQCSWEYNGTKVTCRLRIIERTGLDLQGAEGMSKLDIQCSEVYLFESQLPLSTFARIQNLEELRIDSCKLLQLPNNVFEGLSTVKVLNVTTKNAEWGPGKSLELNSGSLNGLKQLTELDLSENNLRALPPGFLCPVGNLQVLNLTRNRIRSAENLGFTDMTCNGGSELQILDASHNELRSIPENWGISRLRRLQHLNLQFNNITELSGEALAGLSSLRIVNLSFNHLETLPEGLFAGSKELREIHLQHNELYELPRGLFHRLEELLVLDLSGNQLTSHHIHNTTFAGLIRLVVLNLAHNALTRIDYRTFKGLYFLQILNLRNNSIGIIEDNAFLPLYNLHTLNLAENRLHTLGDKLFNGLFVLSKLTLNNNLISMIE…
148.1	148.1b	18-wheeler	18w	MNCL01000018_2	XP_031639841		>Pcoq_MNCL01000018_2 ASQCSWEYNHSSVKCHLRILESQGLDLQVVETSDKLDIECSDDLLFASDLPANIFGRLQKLNELRIESCKLLKLLPNAFEGLTSLKRLEVNTRNGIWGPGKSLEIHLGSMNSMRELQVLDLSDNNLRQLPEGVWCPLSNLQILNLTYNRIRSADTLGFSEKPCSGGGGAELQVLDVSYNELRSIPDNWGVSRLRRLQHLNLQHNNITQLSPDAFSGLTSLRILNLSYNHFETLPAETFASTKELREIHLQYNELYDLPKGLFHRLEQLLVLDLSGNQLTSHQVDNTTFSGLIRLIVLNLANNALTRIGSNTFKELYFLQILDLRNNSIGLIDEGAFLPLYNLHTLNLAENRLHTIDNRLFNGLFVLTKLNVNNNLINV…
30.1	30.1a	bric a brac 1	bab1	MNCL01000086	XP_031630305	Schizophora	>Pcoq_MNCL01000086 QFCLRWNNYQTNLTSVFDQLLQNESFVDVTLACDGQSIKAHKMVLSACSPYFQALFFDNPCQHPIIIMRDIKWPELKAAVEFMYKGEINVSQEQIGPLLRVAEMLKIRGLADVNGEQDATPATPAQSSFGSGSSSETATKKARVSREWELSNLDTNTPSGNRNRKRRWPSGDXADSYQYQLQSMWQKCWNTNQNLMHHLRFRERGPLKSWRPETMAEAIFSVLKEGLSLSQAARKYDIPYPTFVLYANRVHNMLGPSIDGGTDLRPKGRGRPQRILLGIWPDEHIKGVIKTVVFRDAKELKDDSMHLSYGRHS
30.1	30.1b	bric a brac 2	bab2
153.1	153.1a	Rac1	Rac1	-			not found
153.1	153.1b	Rac2	Rac2
26.1	26.1a	spalt major	salm	MNCL01000013_1	XP_031623335	Bibionomorpha + Brachycera	>Pcoq_MNCL01000013_1 KQDENTPLPFGSDLASSIITNHDNPPSLDEPNSLEMLQKRAQEVLESASQGILAGNLADEFAFGKDKSGDGKNRNEPFFKHRCRYCGKVFGSDSALQIHIRSHTGERPFKCNVCGSRFTTKGNLKVHFQRHAQKFPHVPMNSTPIPEHLDKFHPPLLEQMSP-EESPQHQPQMPHPNVPV
26.1	26.1b	spalt-related	salr	MNCL01000013_2	XP_031623451		>Pcoq_MNCL01000013_2 INTSLASSIITNHDPPPPPDEPNSLEMLQKRTQEVLDSASQSLLANNFADDFVFGKDRTGQDGKGRNEPFFKHRCKYCGKVFGSDSALQIHIRSHTGERPFKCDVCGSKFTTKGNLKVHYQRHTQKYPNVPPVGPSCIPDFSQNKFNPRFAPPIQNFPVQANPNPKALGLPFPPGAPF
19.1	19.1a	disco-related	disco-r	MNCL01000014_1	XP_031638440 XP_031638516	Brachycera	>Pcoq_MNCL01000014_1 KRQWGSVPVNLGTQFINPVTGKKRVQCNVCLKTFCDKGALKIHFSAVHLREMHKCTVEGCSMMFSSRRSRNRHSANPNPKLHSPHLRRKISPHDGRSAQPHPLLLQHPNGLMAGALNPLNPFNSFPLLTPPPDMRHHAMSGLDLKHGAEFQHRPYVD
19.1	19.1b	disconnected	disco	MNCL01000014_2			>Pcoq_MNCL01000014_2 KRWGSPPINLAGQFINPVTGKKRVQCSICLKTFCDKGALKIHFSAVHLREMHKCTVEGCNMVFSSRRSRNRHSANPNPKLHSPHIRRKISPHDGRTAQPYPLLFQSPAALMPSTGLNPVYAFDRFPP
33.1	33.1a	araucan	ara	MNCL01000046	MNCL01000046	Schizophora	>Pcoq_MNCL01000046_1_3 TCCENGRPIMTDPVSGQTVCSCQYDSARLALSSYSRIPTAGVGVYGTPYPSTEQNPYPSIGVDSSAFYSPLXFFSSFSRYGAGYDLAARRKNATRESTATLKAWLNEHKKNPYPTKGEKIMLAIITKMTLTQVSTWFANARRRLKKENKMTWEPKNKTDDDDDAMVSDEEKEKDEMDSDK
33.1	33.1b	caupolican	caup
34.1	34.1a	Tartan	trn	MNCL01000091	XP_031640373 XP_031640812	Schizophora	>Pcoq_MNCL01000091 RTAIVLYVYTLAIVMLASNVIYPTNGLANCPLGCKCDDETLVVKCGEGHLDVLPIALNPSIQRLVIKNNKIKTIDSSIQFYAELTFLDLSYNHLNNIPPRTFAYQKKLQELHLNHNKIGSVNNKTFLGLGELTVLNLRGNFIEELERGVFAPLVKLEELNLGQNRISKIDPSAFDGLVNLRVLYLDDNTLTTVPIAAFQAMPSLAELFLGINSFTTIPKGAFQDLKGLNRLDLRGAGLYNISHESLKGLEGVRILDLSDNRLHRIPTVELSTLMRLEELSLGQNDFEVVPEGAFVGMTNLRKLDITGALKLKKIENGAFSTNTNLESLTLASNKMLSEVQEGALSGLPHLKHVVLRDNALTTLAEGLFPWKDLHTFDLSE…
34.1	34.1b	capricious	caps
44.1	44.1a	ladybird early	lbe	MNCL01000068	XP_031640801	Schizophora	>Pcoq_MNCL01000068_1 DQSHLNLFASRPQPKKKRKSRTAFTNHQIFELEKRFLYQKYLSPADRDEIAAALGLSNAQVX VITWFQNRRAKLKRDMEELKKDVESVKALSAHKSFLENVNDLSILKKKPIHETE
44.1	44.1b	ladybird late	lbl
58.1	58.1a	glass bottom boat	gbb	MNCL01000081_1	XP_031632690 XP_031627219	Brachycera	>Pcoq_MNCL01000081_1 VRKSAPQFLLDVYYRLAEEENGAPSRSKRDTDNENFITDLDRRAIDQSDIIMTFLNKSKSMEFLPVFPRKQKMFPSLITDHHVAEVRHEHGRRLWFDIGQISSDTTLMMAELRIYQNSSMGKWFGTEREFVITVYAIVKADGQKELEVLSSTNTSSEYHGWLELNVTEGLQKWIYNQKQNKGLYIGAHAVDKPEREIKLDDIGLINVRGEDEHQPFMIGFFKGPEVXDWIIAPEGYGAFYCSGECNFPLNAHMNATNHAIVQTLVHLMQPSKVPKPCCAPTTLGALPVLYHLNEENVNLKKYKNMIVKSCGCH
58.1	58.1b	screw	scw	MNCL01000081_2			>Pcoq_MNCL01000081_2 SATEFLWSIYKNINEEIITSPDNREKVRQTRSSQSSMNTLDLMELEGCNNIMTFLSNSGNMLRLLITFNEFLLDKTKSKVKNVMLLFFNIEGLTSSLKLQRAELKIYKETSSSNIINSDDTLRISVFPSSDKKLSRPLEEIKILPSFRGWLQVDITDALEEWLLGRKGEFGFYVTATISEDKYKQICPQSAGFVNAVGYEKYRPFMTAYLNGPEVEISPSSKKIILTKSFQISLATLYHHTRAKRAIPYNKRPKFKFSGACQRLNLTVNFADLGWQXIVFLKIYFNWIMAPERFDAYFCSGECNFPLGAGMNATNHAIVQTLMHLKYNHLPKPSCAPNRLNSIPVLYYLSNEGSNLKKYRHIVAESCGC
72.5	72.5a	kekkon5	kek5	MNCL01000060	XP_031634028	Brachycera + Bibionomorpha	>Pcoq_MNCL01000060 DWQKKCSVCHCTWNSGKKSADCKNKSFTGIPTDLSSELQVVDLSNNIIPEIRREEFYDANLQHLHKLFIRNCTLQALSSDSLNGLTILIELDLSNNLIQTIYPGTFNGLDRLRYLILNNNELEVLENGLFRNLTFLHRVEFKNNRIKRIEVNAFVKLPRLNHIYLDSNRLTVVRRESFENLSTLKELSLTGNPWNCTCELRLFRDFTFIRNFNKTENYCQEPEQLRGKSWSDIPSENFACSPKIVLPRSSVAMRATSENVTLTCRIKGSPKPNVYWVYNKRPIDSNDHRLQVRNSIEPNRREHLDLLVSDLTIYGVRISDRGSYICVAENLGGKDEAEIQLAVNSEGLLPHDVEDSTSNLLFVVCIVVVSLLLLLAIVLL…
72.5	72.5b	kekkon4	kek4	MNCL01000125	XP_031625498		>Pcoq_MNCL01000125 DWLMTCGNCRCKWNSGKKTVDCKNMTLTAIPEHLSSELQVVDLSFNKINEIGEKAFVQAGLQNLHKIFMRNCSLERIHPGGLKGLGILIEVDFSSNLIKTLPRDVFVGLLKVRSLILNGNLIESLESGVFRNLPFLHKVELKENRISHVGSDVFVSVPLLSQIFLSGNRLRLLRKETFEKLKRLTSLSLESNPWNCTCELRAFRDFALKRNLYTPPTSCYYPVSLRGTLWTDNAPEAFACKPKIIYPSRGASINTSKENVTLICRVHASPNTLIAWDYNKQMYSSNYQARVHIQLIREESEADKDVGRDIFISRLTIIGAEKSDEGIYTCLAENAGGKDEVQMSLLV
60.1	60.1a	heartless	htl	MNCL01000117	XP_031617258	Schizophora	>Pcoq_MNCL01000117 ERSDVLKLENVTHEDEGWYTCIAANSLGTSAASAYLRVVXLYSDVRQNSTPVKNHPFWIALVTVITGLLFLVICVFIMFFSRKLKHEKMMKHRMETVHQWTKRVIIYKPSADPGSPETMVMPIIKIEKQRTTLLQSSNTDPAPFNEYEFPLDANWEISRSQLTLGATLGEGAFGRVVMAEATGLGKNQGSCIVAVKMVKEGHTDADMASLVREMEVMKMIGKHINIINLLGCCSQDGPLYVIVEYAPHGNLKDFLKKHRPTSEFEVTNFEEKPKKSLTQKDLISFAFQVARGMQYLASRRXCIHRDLAARNVLVSDDYVIKIADFGLARDIQDTDYYRKNTNGRLPIKWMAPESLQDKFYDTQSDV
60.1	60.1b	breathless	btl
83.1	83.1a	Dorsocross1	Doc1	MNCL01000006	XP_031633024	Schizophora	>Pcoq_MNCL01000006 MIAMNELLDLRMQQHIAHELYRQQIMQRIPDPFPAILPVPMPRHVMLPPRVTLPGVEATLQNNDLWKQFHQIGTEMIITKSGRXRRMFPSMRLSLAGLEEDVNYCVLLEMVPIGDCRYKFSGSQWVPAGGAEPQSPQRMYLHPDSPASGSHWQAQPILFNKVKLTNNTLDNNGHVSVCLFCCYXMHKYQPRIHVIRTSDPTQIPWAPQQAFVFPETEFVAVTAY
83.1	83.1b	Dorsocross2	Doc2
83.1	83.1c	Dorsocross3	Doc3
88.1	88.1a	nubbin	nub	MNCL01000013	XP_031628042	Schizophora	>Pcoq_MNCL01000013 EQSPEETTDLEELEQFAKTFKQRRIKLGFTQGDVGLAMGKLYGNDFSQTTISRFEALNLSFKNMCKLKPLLQKWLEDADTSVSKPGGXIFGPSTLSNPLTTPETMGRKRKKRTSIETTVRGALEKAFLINQKPTSEEIASLADQLCMEKEVVRVWFCNRRQKEKRINP
88.1	88.1b	POU domain protein 2	pdm2
94.1	94.1a	zerknullt-related	zen2	MNCL01000017_1	-	Schizophora Schizophora	>Pcoq_MNCL01000017_1 FTSLQLIQMEKEFHINQYLVRARRIEIAQRLQLSERQVKIWFQNRRMKYKKENNI
94.1	94.1b	zerknullt	zen
94.1	94.1c	bicoid	bcd
115.1	115.1a	tiptop	tio	MNCL01000080	XP_031618872	Schizophora	>Pcoq_MNCL01000080 KSDNGPLDLSVGSRKRNADSDVPPPSRKMPRPTEYKPPAPAPVVSPWTSPITPYFAAAVAAASLSPKNPLPVDWNGKNKMAPNDATKALEKMSEMTRLGGPENDLGGRPPNNQSSGVGGGRHSAWQSHWLNKGADAAKDVFKCVWCKQSFPTLATLTTHMKETQHCGVNVPPSNNMSAAGGQPPHHHHHQSPSSTSSNSSGKSDLNLLIKETMPLPRKLVRGQDVWLGKGAEQTRQILKCMWCGQSFRSLAEMTSHMQQTQHYTNIISQEQIISWKTAEEGKG-GGSGGGGVGGAASNPNSSANSTVSAVLTCKVCDQAFSSLKDLSNHMVKNAHYKEHIMRSITESGGRRRQTREKRKKSLPVRKLLELERAQHEFKNG…
115.1	115.1b	teashirt	tsh
15.1b	twisted gastrulation	twisted gastrulation	tsg	MNCL01000149	XP_031626994	Brachycera Schizophora	>Pcoq_MNCL01000149 CNEALCGSIVSKCLLTKECDCKITDCFCCEECYYCLGDLYHECCPCLGLCSLAEENRNKSQVGRQKSETGSLDGIPDLFDALTVEPVNDKWTSYTFPLERISEESIDENSLEEMTGVEHCTVVYLNTCFTWNKCINYCETMGASSYRWFYDGCCECIGFGCLEKVI-EKKCSNCPERDEI-DDLDYGGDLSMWDYGE
15.1a	crossveinless	crossveinless	cv (tsg2)	MNCL01000233			>Pcoq_MNCL01000233 ITILFTSVLIVLCAVNYVDSCNELVCASVVSKCMLTQSCKCDLKNCSCCKNCLNCLNYLYSECCSCVXDLCPKPNETRNALSKKSHIEEFEGIPDLFNTLTAEPDEEKWHTVIFPVXCTVVYLTHCLSLNKCRQSCESMGASSFRWFHDGCCECVGSTCINYGISESRCTNCPESKDDLLEMEDAIDEEWHD
15.1c	shrew	shrew	srw
36.1	36.1a	Glued	Gl	MNCL01000001	XP_031635954	Schizophora	QIDELESQVVDLQEQVDAALGAEEMVEQLAEKKMELEDKVKLLEEEVSELEALNDVHEQLIESNHDLEMDLREELDMALSAKREMQREKDAAFETIVDRDQTILKFRELVQKLNEQQMELREKVNQKDEVSKISKDTIADTIDFKQMFAESKAYTRAIDLQLRQIELTQANEHVRMLSAYMPDTFMSRGGDHDAILVILLVSRIVFKSGIIVNQARERFPAVTTIDKSAILQGHAVNQFAFKSRLLYHIHNLQRVMHQFLYGLNTCTPDMLLKIGSSLPEMMAQEKTVDAVVELLKANQLDENSSTESXDLHVVKCGLTPNTVQNLKNVSDQLGKAMAVLFLTSKQVIQNASIESGLHIRKNSKQLYVIIILLENEASISHEKLCEILSNMCEQVYEQD…
36.1	36.1b	CG9279	CG9279
