# Supplementary material for: Genomic signatures of globally enhanced gene duplicate accumulation in the megadiverse higher Diptera fueling intralocus sexual conflict resolution
Source: PeerJ. 2020 Oct 12;8:e10012. doi: 10.7717/peerj.10012 (PMC7560327; doi:10.7717/peerj.10012)
Supplement: Supplemental Information 9 [file peerj-08-10012-s009.zip]

Archive with 17 entries (17 files):
- Tim13 protein sequences 2020.docx
- Grx protein sequences 2020.docx
- Trx protein sequences 2020.docx
- Tom40 protein sequences 2020.docx
- Mdh2 CG7998 protein sequences.docx
- GPDH protein sequences 2020.docx
- Gpo protein sequences 2020.docx
- Trxr protein sequences 2020.docx
- Tom20 protein sequences 2020.docx
- porin protein sequences 2020.docx
- SdhC protein sequences 2020.docx
- Ucp4 protein sequences 2020.docx
- Hsp60 protein sequences 2020.docx
- Men protein sequences  2020.docx
- Colt protein sequences 2020.docx
- Hexokinase protein sequences 2020.docx
- Tim17b protein sequences 2020.docx
